# Supplementary material for: Association between the metabolic score for insulin resistance and prostate cancer: a cross-sectional study in Xinjiang
Source: PeerJ. 2024 Jul 26;12:e17827. doi: 10.7717/peerj.17827 (PMC11285359; doi:10.7717/peerj.17827)
Supplement: Supplemental Information 4 [file peerj-12-17827-s004.xls]

## Sheet: Data Sheet
Age-year	Hypertension	Hypertension	Diabets	Diabets	BMI(Kg/m2)	PCa	PCa	K	Ca	fasting glucose(mmol/L)	fasting glucose(mg/dL)	fasting triglycerides(mmol/L)	fasting triglycerides(mg/dL)	TC(mmol/L)	HDL-c(mmol/L)	HDL-c(mg/dL)	LDL-c(mmol/L)	AKP	METS-IR	METS-IR groups
74	no	0	no	0	24.3	yes	1	3.51	2.08	4.81	86.6762	0.81	71.766	3.62	1.39	53.7513	1.9	66	33.55	lower than 35.240
78	yes	1	no	0	20.5	yes	1	4.32	2.04	5.01	90.2802	0.87	77.082	3.42	1.04	40.2168	1.95	62	30.8	lower than 35.240
75	no	0	no	0	19.5	yes	1	4.28	1.67	3.85	69.377	0.56	49.616	3.02	1.2	46.404	1.38	62	26.62	lower than 35.240
81	no	0	no	0	24.6	yes	1	4.11	2.38	5.39	97.1278	0.87	77.082	3.89	1.13	43.6971	2.42	71	36.49	35.240 to 39.605
88	yes	1	no	0	26	yes	1	3.38	2.03	6.7	120.734	1	88.6	2.69	0.88	34.0296	1.34	417	42.74	39.605 to 44.410
71	no	0	no	0	25	yes	1	3.99	2.2	6.36	114.607	2.04	180.744	5.52	0.91	35.1897	3.78	77	42.23	39.605 to 44.410
85	yes	1	no	0	27.1	yes	1	3.88	2.35	5.23	94.2446	0.72	63.792	4.22	1.38	53.3646	2.3	73	37.68	35.240 to 39.605
78	yes	1	no	0	24	yes	1	5.1	2.23	6.37	114.787	1.05	93.03	5.16	1.6	61.872	3.22	89	33.6	lower than 35.240
61	no	0	no	0	26	yes	1	3.99	2.46	5.45	98.209	1.09	96.574	5.23	1.12	43.3104	2.25	115	39.18	35.240 to 39.605
75	yes	1	no	0	21	yes	1	4.29	2.16	3.78	68.1156	2.22	196.692	5.35	1.32	51.0444	3.44	69	31.01	lower than 35.240
79	no	0	no	0	20.1	yes	1	4.5	2.14	5.35	96.407	0.41	36.326	2	0.55	21.2685	0.79	34.5	35.72	35.240 to 39.605
74	no	0	no	0	25.3	yes	1	4.01	2.14	6.14	110.643	0.89	78.854	3.54	0.9	34.803	2	46	40.65	39.605 to 44.410
65	no	0	no	0	30	yes	1	4.03	2.21	7.17	129.203	1.81	160.366	4.64	1.1	42.537	2.84	24	48.29	higher than 44.410
81	no	0	no	0	26.2	yes	1	4.06	2.12	6.38	114.968	1.7	150.62	4.28	0.82	31.7094	2.52	53	45.03	higher than 44.410
64	no	0	no	0	24.7	yes	1	3.12	1.94	8.74	157.495	2.06	182.516	4.3	1.28	49.4976	2.65	44.19	39.3	35.240 to 39.605
75	no	0	no	0	29	yes	1	3.94	2.02	5.37	96.7674	0.91	80.626	3.45	0.77	29.7759	2.05	56	47.96	higher than 44.410
77	no	0	no	0	20	yes	1	3.42	2.35	9.65	173.893	2.94	260.484	5.64	0.9	34.803	2.85	437.45	36.12	35.240 to 39.605
62	no	0	no	0	26.9	yes	1	4.39	2.27	5.43	97.8486	0.93	82.398	4.66	1.36	52.5912	3.07	94	38.2	35.240 to 39.605
62	no	0	no	0	25.2	yes	1	3.53	2.44	5.04	90.8208	1.12	99.232	3.93	0.83	32.0961	2.73	53	40.95	39.605 to 44.410
79	no	0	no	0	33.3	yes	1	4.02	2.29	4.69	84.5138	1.21	107.206	4.88	1.02	39.4434	3.37	73	50.93	higher than 44.410
77	no	0	no	0	31.6	yes	1	3.69	2.35	4.85	87.397	1.01	89.486	3.3	0.69	26.6823	2.21	85	53.66	higher than 44.410
71	no	0	no	0	28.2	yes	1	4.07	2.17	5.36	96.5872	3.43	303.898	4.84	0.88	34.0296	3.28	60.1	49.64	higher than 44.410
71	no	0	no	0	23.3	yes	1	3.71	2.18	7.67	138.213	1.15	101.89	3.25	0.78	30.1626	2.07	104	40.59	39.605 to 44.410
85	yes	1	no	0	29.6	yes	1	4.62	2.05	9.13	164.523	1.59	140.874	3.82	1.03	39.8301	2.07	102.97	49.42	higher than 44.410
76	no	0	no	0	26.6	yes	1	3.47	2.26	5.17	93.1634	1.64	145.304	3.55	1.09	42.1503	2.22	57	41.26	39.605 to 44.410
75	yes	1	no	0	23.7	yes	1	3.96	2.04	5.08	91.5416	1.12	99.232	3.98	0.74	28.6158	2.73	686	39.87	39.605 to 44.410
75	yes	1	no	0	22	yes	1	3.87	2.42	4.76	85.7752	1.32	116.952	2.93	0.88	34.0296	1.71	57	35.33	35.240 to 39.605
60	yes	1	no	0	23.2	yes	1	3.29	1.94	4.4	79.288	1.71	151.506	2.62	0.71	27.4557	1.32	70	40.17	39.605 to 44.410
63	no	0	no	0	19.5	yes	1	4.08	2.23	4.3	77.486	0.87	77.082	4.29	1.39	53.7513	2.33	119	26.65	lower than 35.240
70	no	0	no	0	24.4	yes	1	3.6	2.46	4.47	80.5494	1.42	125.812	6.26	1.33	51.4311	4.16	52.4	35.04	lower than 35.240
52	yes	1	no	0	25.1	yes	1	3.82	2.27	5.36	96.5872	1.87	165.682	5	1.05	40.6035	3.18	39.86	39.86	39.605 to 44.410
67	no	0	no	0	28.5	yes	1	3.96	2.33	4.48	80.7296	1.55	137.33	4.23	0.88	34.0296	2.97	86	46.05	higher than 44.410
74	no	0	no	0	22.9	yes	1	3.29	2.02	4.82	86.8564	1.05	93.03	4.18	1.07	41.3769	2.76	402	34.36	lower than 35.240
64	no	0	no	0	26.5	yes	1	4.18	2.25	4.96	89.3792	1.28	113.408	5.36	1.74	67.2858	3.34	74	35.74	35.240 to 39.605
70	no	0	no	0	27.6	yes	1	3.69	2.14	5.09	91.7218	2.01	178.086	4.58	1.08	41.7636	3.12	49	43.56	39.605 to 44.410
73	no	0	no	0	23.6	yes	1	3.62	2.39	10.48	188.85	1.2	106.32	4.52	1.24	47.9508	2.88	64.76	37.69	35.240 to 39.605
66	no	0	no	0	25.6	yes	1	3.7	2.12	13.16	237.143	1.24	109.864	3.77	1.35	52.2045	2.05	594.49	41.23	39.605 to 44.410
76	no	0	no	0	21	yes	1	4.12	2.07	4.63	83.4326	0.68	60.248	3.9	1.12	43.3104	2.69	50	30.23	lower than 35.240
83	no	0	no	0	29	yes	1	4.85	2.1	4.35	78.387	1.2	106.32	3.96	1.23	47.5641	2.5	85	41.84	39.605 to 44.410
74	no	0	no	0	26.9896	yes	1	4.97	2.1	5.17	93.1634	1.06	93.916	3.44	1.17	45.2439	1.86	189	39.9	39.605 to 44.410
67	yes	1	no	0	27.3438	yes	1	3.72	2.3	4.9	88.298	1.24	109.864	3.58	0.8	30.936	2.16	555.59	45.07	higher than 44.410
74	no	0	no	0	20.7612	yes	1	13.13	2.11	6.53	117.671	0.85	75.31	3.52	0.94	36.3498	2.06	339	33.15	lower than 35.240
77	no	0	no	0	27.3	yes	1	4.23	2.07	6.23	112.265	0.91	80.626	3.45	0.56	21.6552	2.4	58.44	50.78	higher than 44.410
68	no	0	no	0	17.6309	yes	1	4.53	2.3	5.03	90.6406	1.07	94.802	3.73	1.25	48.3375	1.94	64.6	25.55	lower than 35.240
66	no	0	no	0	24.2215	yes	1	3.95	2.33	6.77	121.995	1.6	141.76	5.42	1.22	47.1774	3.55	49	37.42	35.240 to 39.605
73	no	0	no	0	22.0386	yes	1	4.16	2.3	5.21	93.8842	1	88.6	7.49	2.09	80.8203	5.4	88.5	28.2	lower than 35.240
66	no	0	no	0	30.8596	yes	1	4.28	2.2	6.62	119.292	2.56	226.816	4.86	1.25	48.3375	3.15	148.8	48.88	higher than 44.410
74	no	0	no	0	26.4236	yes	1	3.94	2.23	5.41	97.4882	1.17	103.662	3.91	0.97	37.5099	2.67	76	41.54	39.605 to 44.410
72	no	0	no	0	26.1066	yes	1	3.1	2.19	9.98	179.84	1.5	132.9	4.43	0.96	37.1232	2.98	55	44.78	higher than 44.410
60	no	0	no	0	22	yes	1	3.88	2.3	5.59	100.732	1.21	107.206	3.09	0.83	32.0961	2.01	61	36.35	35.240 to 39.605
57	no	0	no	0	26.3465	yes	1	3.98	2.18	5.18	93.3436	1.59	140.874	4.88	1.02	39.4434	3.58	85	41.52	39.605 to 44.410
70	no	0	no	0	29.3848	yes	1	4	2.11	6.21	111.904	0.82	72.652	3.94	1.13	43.6971	2.63	65	44.27	39.605 to 44.410
58	no	0	no	0	30.8365	yes	1	3.67	2.2	4.2	75.684	0.85	75.31	3.59	0.8	30.936	2.01	95.4	48.72	higher than 44.410
68	no	0	no	0	20.9366	yes	1	4.42	2.21	4.43	79.8286	1.15	101.89	5.18	0.94	36.3498	3.98	69	32.43	lower than 35.240
81	yes	1	no	0	32.3884	yes	1	3.49	2.1	6.48	116.77	1.62	143.532	4.74	1.17	45.2439	3.4	64.7	50.4	higher than 44.410
60	no	0	no	0	19.721	yes	1	4.27	2.42	4.31	77.6662	1.28	113.408	5.45	1.32	51.0444	3.52	87.3	28.05	lower than 35.240
72	yes	1	no	0	21.6296	yes	1	4.33	2.2	5.79	104.336	0.82	72.652	3.39	1.13	43.6971	2.06	77	32.29	lower than 35.240
66	no	0	no	0	25.4028	yes	1	4.27	2.25	5.11	92.0822	0.65	57.59	3.26	1.48	57.2316	1.6	64	34.44	lower than 35.240
71	no	0	no	0	25.9695	yes	1	0	0	4.04	72.8008	1.25	110.75	4.39	1.52	58.7784	3.12	0	35.35	35.240 to 39.605
51	no	0	no	0	23.3887	yes	1	4.4	2.29	18.88	340.218	1.54	136.444	4.01	0.62	23.9754	2.87	97	49.36	higher than 44.410
82	no	0	no	0	22.6409	yes	1	4.01	2.04	4.7	84.694	0.94	83.284	3.04	1.11	42.9237	2.18	107.1	33.31	lower than 35.240
87	no	0	no	0	21.3675	yes	1	4.07	2.18	4.12	74.2424	0.51	45.186	3.33	1.53	59.1651	2.03	250.5	27.57	lower than 35.240
74	no	0	no	0	25.9701	yes	1	4.49	2.25	4.98	89.7396	1.04	92.144	4.66	1.15	44.4705	3.61	91.5	38.35	35.240 to 39.605
75	no	0	no	0	19.8413	yes	1	3.4	1.69	6.85	123.437	0.89	78.854	4.53	1.26	48.7242	3.04	44.7	29.54	lower than 35.240
62	no	0	no	0	22.8571	yes	1	4.08	2.26	4.48	80.7296	1.39	123.154	4.35	1.82	70.3794	2.87	93.4	30.36	lower than 35.240
53	no	0	no	0	24.6	yes	1	3.98	2.17	4.47	80.5494	1.39	123.154	3.28	0.91	35.1897	2.3	196.98	39.03	35.240 to 39.605
88	no	0	no	0	24.9	yes	1	3.54	2.19	5.25	94.605	0.87	77.082	3.15	0.72	27.8424	2.19	45	41.8	39.605 to 44.410
72	no	0	no	0	25	yes	1	4.52	2.16	4.67	84.1534	2.02	178.972	4.43	0.73	28.2291	2.98	332	43.78	39.605 to 44.410
60	no	0	no	0	20	yes	1	4.43	2.27	5.23	94.2446	1.04	92.144	5.69	1.59	61.4853	3.69	484.1	27.37	lower than 35.240
79	no	0	no	0	24.5	yes	1	3.8	2.3	4.22	76.0444	2.63	233.018	3.84	0.78	30.1626	2.09	69.7	42.81	39.605 to 44.410
73	no	0	no	0	23	yes	1	3.89	2.17	5.14	92.6228	1.49	132.014	4.66	1.53	59.1651	3.19	49.1	32.46	lower than 35.240
70	yes	1	no	0	23	yes	1	3.67	2.33	5.73	103.255	1.04	92.144	3.63	1.2	46.404	2.4	40.8	34.15	lower than 35.240
73	no	0	no	0	27.28	yes	1	3.55	1.95	6.42	115.688	2.06	182.516	3.74	0.75	29.0025	2.19	93	48.81	higher than 44.410
64	yes	1	no	0	27	yes	1	3.6	2.16	6.08	109.562	1.95	172.77	2.59	0.4	15.468	1.86	47.8	58.86	higher than 44.410
78	no	0	no	0	25	yes	1	4.63	2.03	4.66	83.9732	1.49	132.014	3.43	0.8	30.936	2.37	90	41.54	39.605 to 44.410
63	no	0	no	0	23	yes	1	4.1	2.13	4.84	87.2168	0.89	78.854	4.37	0.84	32.4828	3.25	87	36.57	35.240 to 39.605
60	no	0	no	0	20	yes	1	4.37	2.5	4.84	87.2168	1.4	124.04	5.14	0.89	34.4163	3.3	61.7	32.21	lower than 35.240
85	no	0	no	0	25.97	yes	1	4.26	2.15	7.52	135.51	1.7	150.62	4.8	1.6	61.872	3.16	127.2	38.05	35.240 to 39.605
80	no	0	no	0	25	yes	1	3.58	2.14	4.55	81.991	1.15	101.89	3.52	0.64	24.7488	2.72	107.3	43.49	39.605 to 44.410
81	no	0	no	0	20	yes	1	3.46	2.08	5.31	95.6862	1.21	107.206	3.62	1.15	44.4705	2.27	70	30.03	lower than 35.240
64	no	0	no	0	21.88	yes	1	3.48	2.23	3.5	63.07	0.91	80.626	2.5	0.58	22.4286	1.65	124.5	37.5	35.240 to 39.605
64	no	0	no	0	23.74	yes	1	3.69	2.27	5.71	102.894	1.53	135.558	6.31	1.39	53.7513	4.22	85.18	34.75	lower than 35.240
76	no	0	no	0	23.53	yes	1	3.42	1.95	5.07	91.3614	1.17	103.662	2.75	0.68	26.2956	1.82	190.2	40.71	39.605 to 44.410
54	no	0	no	0	24	yes	1	3.69	2.42	5.61	101.092	3.54	313.644	5.06	1.16	44.8572	3.65	170	39.41	35.240 to 39.605
62	yes	1	no	0	27	yes	1	3.54	2.38	6.08	109.562	2.1	186.06	5.13	1.2	46.404	3.31	120.3	42.24	39.605 to 44.410
70	yes	1	no	0	29	yes	1	3.7	2.24	8.38	151.008	1.05	93.03	2.61	0.94	36.3498	1.46	79.8	48.25	higher than 44.410
70	no	0	no	0	23	yes	1	3.63	2.27	7.72	139.114	3.02	267.572	4.79	0.94	36.3498	3.22	373.4	40.34	39.605 to 44.410
62	no	0	no	0	18	yes	1	3.45	2.41	4.37	78.7474	1.3	115.18	4.19	1.22	47.1774	2.56	198.6	26.19	lower than 35.240
89	yes	1	no	0	25	yes	1	3.19	2.2	5.88	105.958	1.28	113.408	4.28	1.9	73.473	2.81	57.1	33.65	lower than 35.240
65	no	0	no	0	28	yes	1	3.59	2.05	7.87	141.817	1.05	93.03	3.3	0.8	30.936	2	235.37	48.39	higher than 44.410
48	no	0	no	0	26	yes	1	3.23	2.32	6.5	117.13	0.79	69.994	5.71	1.72	66.5124	3.54	344.3	35.41	35.240 to 39.605
68	no	0	no	0	22	yes	1	3.2	2.1	4.73	85.2346	1.93	170.998	4.67	1.16	44.8572	3.23	125.6	33.74	lower than 35.240
78	no	0	no	0	24	yes	1	3.52	2.27	9.33	168.127	1.08	95.688	6.23	1.25	48.3375	3.32	120.5	37.55	35.240 to 39.605
73	no	0	no	0	23	yes	1	4.33	2.12	10.14	182.723	0.7	62.02	3.34	1.63	63.0321	2.03	84.9	33.62	lower than 35.240
84	yes	1	no	0	25	yes	1	3.48	2.15	4.94	89.0188	1.39	123.154	4.81	1.1	42.537	3.08	90.54	38.04	35.240 to 39.605
73	no	0	no	0	22	yes	1	3.65	2.28	6.9	124.338	2.32	205.552	6.86	2.16	83.5272	4.49	1769	30.42	lower than 35.240
60	yes	1	no	0	25	yes	1	3.21	2.13	4.98	89.7396	0.69	61.134	3.41	0.97	37.5099	2.19	62	37.81	35.240 to 39.605
66	no	0	no	0	32	yes	1	4.1	2.4	6.61	119.112	1.73	153.278	4.15	0.8	30.936	2.93	50	55.66	higher than 44.410
76	no	0	no	0	22	yes	1	3.54	2.21	11.24	202.545	1.41	124.926	3.14	0.81	31.3227	2.02	135	40.06	39.605 to 44.410
76	no	0	no	0	20	yes	1	4.16	2.44	5.4	97.308	0.82	72.652	3.99	1.53	59.1651	2.27	62	27.39	lower than 35.240
70	no	0	no	0	26.45	yes	1	3.4	2.36	5.87	105.777	0.66	58.476	4.82	0.99	38.2833	3.09	94.68	40.62	39.605 to 44.410
71	no	0	no	0	24.16	yes	1	4.16	2.44	5.49	98.9298	3.46	306.556	4.67	0.96	37.1232	3.92	50.9	41.6	39.605 to 44.410
69	no	0	no	0	24.8	yes	1	3.85	2.29	5.14	92.6228	1.5	132.9	4.21	0.92	35.5764	2.92	68	40.01	39.605 to 44.410
82	no	0	no	0	26	yes	1	2.32	2.18	5.94	107.039	1.69	149.734	3.62	0.59	22.8153	2.41	100.5	49.02	higher than 44.410
82	no	0	no	0	26	yes	1	3.7	2.18	6.33	114.067	1.75	155.05	4.88	0.71	27.4557	3.65	72	46.68	higher than 44.410
71	no	0	no	0	26	yes	1	3.49	2.25	6.54	117.851	0.84	74.424	2.78	1.01	39.0567	1.07	51.05	40.69	39.605 to 44.410
73	yes	1	no	0	28	yes	1	3.84	2.42	4.25	76.585	1.14	101.004	3.69	0.78	30.1626	2.6	106.2	45.51	higher than 44.410
86	no	0	no	0	27.43	yes	1	3.88	2.24	5	90.1	0.9	79.74	3.9	1.21	46.7907	2.51	43	39.66	39.605 to 44.410
74	no	0	no	0	24.46	yes	1	3.8	2.33	4.23	76.2246	3.29	291.494	5.15	0.93	35.9631	3.57	91.4	41.62	39.605 to 44.410
77	no	0	no	0	19.6	yes	1	4.13	2.18	4.88	87.9376	1.18	104.548	4.3	0.85	32.8695	3.04	44	31.63	lower than 35.240
77	no	0	no	0	15.63	yes	1	3.88	2.14	6.17	111.183	1.31	116.066	5.07	1.57	60.7119	3.32	661.2	22.17	lower than 35.240
72	yes	1	no	0	23.88	yes	1	3.56	1.99	7.3	131.546	0.61	54.046	3.47	2.62	101.315	1.95	45.73	29.78	lower than 35.240
79	no	0	no	0	26.67	yes	1	3	2.34	7.18	129.384	1.07	94.802	3.01	0.77	29.7759	1.76	136.95	46.11	higher than 44.410
73	no	0	no	0	23.88	yes	1	3	2.11	6.83	123.077	0.8	70.88	2.49	0.98	37.8966	1.31	86	37.83	35.240 to 39.605
67	no	0	no	0	22.77	yes	1	3.83	2.11	3.71	66.8542	1.34	118.724	3.2	0.9	34.803	2.04	76.1	35.48	35.240 to 39.605
66	no	0	no	0	24.22	yes	1	4.24	2.37	4.93	88.8386	1.63	144.418	4.69	1	38.67	3.26	68.6	38.26	35.240 to 39.605
76	yes	1	no	0	29.07	yes	1	3.42	2.25	7.05	127.041	1.63	144.418	4.42	0.91	35.1897	3.15	81	48.88	higher than 44.410
63	no	0	no	0	26	yes	1	3.91	2.25	7.58	136.592	3.67	325.162	4.96	0.8	30.936	3.34	53.1	48.44	higher than 44.410
67	no	0	no	0	26.79	yes	1	3.83	2.12	5.21	93.8842	1.97	174.542	4.76	0.89	34.4163	3.36	72	44.61	higher than 44.410
89	yes	1	no	0	24.46	yes	1	3.53	2.27	5.46	98.3892	0.88	77.968	2.67	0.93	35.9631	1.6	61.6	38.34	35.240 to 39.605
67	no	0	no	0	22.86	yes	1	4.12	2.33	5.94	107.039	0.91	80.626	4.48	1.2	46.404	2.99	61.2	33.87	lower than 35.240
69	no	0	no	0	22.84	yes	1	3.38	2.18	6.88	123.978	1.23	108.978	3.95	0.81	31.3227	2.66	71.2	38.97	35.240 to 39.605
67	no	0	no	0	26.45	yes	1	4.13	2.2	5.36	96.5872	1.2	106.32	4.87	1.21	46.7907	3.6	90.9	39.21	35.240 to 39.605
86	no	0	no	0	21.77	yes	1	4.02	2.32	5.6	100.912	1.29	114.294	5.02	1.37	52.9779	3.04	84	31.56	lower than 35.240
76	no	0	no	0	22.72	yes	1	3.53	2.14	4.84	87.2168	0.9	79.74	3.5	1.09	42.1503	2.44	78.8	33.63	lower than 35.240
77	yes	1	no	0	30	yes	1	3.86	2.11	4.89	88.1178	1.17	103.662	4.13	0.83	32.0961	3.05	32	48.72	higher than 44.410
78	no	0	no	0	24	yes	1	4	2.03	8.45	152.269	0.92	81.512	4.79	1.04	40.2168	2.89	101.5	38.69	35.240 to 39.605
81	no	0	no	0	26	yes	1	4.16	2.13	5.27	94.9654	1.38	122.268	4.01	0.72	27.8424	2.85	161	44.89	higher than 44.410
53	no	0	no	0	28	yes	1	3.73	2.3	4.61	83.0722	1.45	128.47	4.91	1.18	45.6306	3.32	68	41.66	39.605 to 44.410
81	no	0	no	0	24	yes	1	4.03	2.26	8.15	146.863	2.57	227.702	4.01	0.62	23.9754	3.07	73.1	47.26	higher than 44.410
73	no	0	no	0	16	yes	1	4.14	2.22	7.76	139.835	0.9	79.74	3.85	1.1	42.537	2.76	66.6	25.1	lower than 35.240
73	yes	1	no	0	23.8751	yes	1	3.72	2.31	4.68	84.3336	1.48	131.128	3.04	1.03	39.8301	1.58	72	36.95	35.240 to 39.605
66	no	0	no	0	16.8962	yes	1	3.69	2.22	6.9	124.338	1.39	123.154	6.42	1.91	73.8597	4.17	184.6	23.24	lower than 35.240
83	no	0	no	0	24.8016	yes	1	3.19	1.92	8.16	147.043	1.03	91.258	4.43	0.86	33.2562	3.1	58.98	42.13	39.605 to 44.410
61	no	0	no	0	27.2509	yes	1	3.53	2.36	4.36	78.5672	2.41	213.526	5.12	1.2	46.404	3.15	114.1	42	39.605 to 44.410
68	no	0	no	0	28.6801	yes	1	3.79	2.23	6.14	110.643	1.82	161.252	5.5	0.96	37.1232	3.51	72.4	47.18	higher than 44.410
75	no	0	no	0	24.5675	yes	1	3.71	2.36	5.71	102.894	2.06	182.516	5.53	1.17	45.2439	3.8	73.3	38.42	35.240 to 39.605
69	no	0	no	0	19.3821	yes	1	3.39	2.23	4.53	81.6306	1.07	94.802	4.76	1.18	45.6306	2.83	242.6	28.17	lower than 35.240
76	no	0	no	0	25.4767	yes	1	3.66	2.05	5.56	100.191	1.35	119.61	3.01	0.88	34.0296	2.26	168.3	41.66	39.605 to 44.410
75	no	0	no	0	26.1286	yes	1	3.81	2.22	5.24	94.4248	1.47	130.242	4.51	0.74	28.6158	2.91	70.1	44.91	higher than 44.410
84	yes	1	no	0	25.0995	yes	1	3.69	2.06	5.47	98.5694	0.81	71.766	3.28	1.02	39.4434	2.02	66	38.2	35.240 to 39.605
69	yes	1	no	0	28.5156	yes	1	3.6	2.36	7.95	143.259	1.9	168.34	3.44	0.75	29.0025	2.41	63.2	51.82	higher than 44.410
77	no	0	no	0	23.5883	yes	1	4.12	2.34	4.24	76.4048	1.6	141.76	4.98	0.98	37.8966	3.67	73.1	36.89	35.240 to 39.605
73	yes	1	no	0	22.6757	yes	1	5.1	2.48	4.08	73.5216	1.64	145.304	3.42	0.98	37.8966	2.15	70.2	35.42	35.240 to 39.605
55	no	0	no	0	22.2826	yes	1	3.91	2.38	4.71	84.8742	0.67	59.362	4.37	0.94	36.3498	3.26	55.1	33.69	lower than 35.240
77	no	0	no	0	22.5466	yes	1	4.14	2.16	13.27	239.125	0.61	54.046	2.77	0.99	38.2833	1.64	58	38.82	35.240 to 39.605
64	no	0	no	0	26.7698	yes	1	3.8	2.25	6.29	113.346	2.66	235.676	4.34	0.85	32.8695	3.14	57.3	47.03	higher than 44.410
89	yes	1	no	0	23.1405	yes	1	4.19	2.22	4.88	87.9376	0.92	81.512	2.38	1.12	43.3104	1.3	50.6	34.08	lower than 35.240
63	yes	1	no	0	35.5114	yes	1	4.13	2.12	4.94	89.0188	1.63	144.418	3.56	0.71	27.4557	2.6	63.96	61.91	higher than 44.410
58	no	0	no	0	29.34	yes	1	3.9	1.96	4.06	73.1612	0.75	66.45	4.25	0.87	33.6429	3.03	74	44.73	higher than 44.410
72	yes	1	no	0	22.2041	yes	1	3.63	2.29	7.06	127.221	1.08	95.688	5	0.93	35.9631	3.9	75.5	36.3	35.240 to 39.605
82	no	0	no	0	29.7339	yes	1	3.98	2.37	7.75	139.655	1.98	175.428	3.92	1.17	45.2439	1.85	51.99	47.73	higher than 44.410
70	no	0	no	0	27.6361	yes	1	3.64	2.39	5.5	99.11	2.1	186.06	3.85	0.64	24.7488	2.59	43.6	51.25	higher than 44.410
78	yes	1	no	0	32.0312	yes	1	3.53	2.23	6.61	119.112	0.57	50.502	3.54	1.64	63.4188	2.69	95	43.72	39.605 to 44.410
64	yes	1	no	0	27.6817	yes	1	3.47	2.41	4.34	78.2068	0.84	74.424	3.01	0.84	32.4828	2.33	57	43.27	39.605 to 44.410
53	yes	1	no	0	28.0863	yes	1	3.71	2.36	5.54	99.8308	1.8	159.48	3.71	0.83	32.0961	2.59	91.7	47.64	higher than 44.410
61	yes	1	no	0	25.8264	yes	1	3.71	2.04	5.71	102.894	0.99	87.714	4.54	0.97	37.5099	3.29	194.8	40.48	39.605 to 44.410
78	no	0	no	0	20.6193	yes	1	4.11	2.37	8.65	155.873	1.22	108.092	3.37	1.11	42.9237	2.11	167.5	33.12	lower than 35.240
69	no	0	no	0	18.5568	yes	1	4.29	2	3.77	67.9354	0.99	87.714	3.76	0.93	35.9631	2.75	117.5	28.02	lower than 35.240
69	no	0	no	0	24.3375	yes	1	4.17	2.18	6.78	122.176	0.7	62.02	2.24	0.72	27.8424	1.33	116.92	41.88	39.605 to 44.410
82	no	0	no	0	20.1726	yes	1	3.48	2.28	5.5	99.11	1.16	102.776	4.28	0.84	32.4828	3.02	73.79	33.07	lower than 35.240
58	yes	1	no	0	23.3887	yes	1	3.56	2.34	5.22	94.0644	0.97	85.942	3.25	0.86	33.2562	2.31	74	37.46	35.240 to 39.605
70	yes	1	no	0	23.3067	yes	1	3.2	2.31	4.43	79.8286	1	88.6	5.5	1.41	54.5247	3.6	143.9	32.14	lower than 35.240
83	no	0	no	0	23.5078	yes	1	4.63	2.06	4.58	82.5316	0.6	53.16	3.9	1.36	52.5912	2.58	110.1	31.94	lower than 35.240
72	no	0	no	0	19.9594	yes	1	4.48	2.23	4.74	85.4148	1	88.6	4.35	1.46	56.4582	2.14	139.73	27.5	lower than 35.240
79	no	0	no	0	27.7323	yes	1	3.61	2.2	4.8	86.496	1.51	133.786	4.05	1.17	45.2439	2.3	70	41.65	39.605 to 44.410
70	yes	1	no	0	26.3656	yes	1	3.59	2.51	7.16	129.023	0.85	75.31	3.39	1.35	52.2045	1.74	49.27	38.72	35.240 to 39.605
77	no	0	no	0	17.6309	yes	1	4.17	2.3	5.24	94.4248	1.3	115.18	4.18	1.42	54.9114	2.74	97	25.16	lower than 35.240
85	no	0	no	0	32.872	yes	1	3.89	2.13	4.95	89.199	1.27	112.522	2.65	1.32	51.0444	1.25	45	47.41	higher than 44.410
66	no	0	no	0	18.0697	yes	1	5.33	2.32	4.97	89.5594	1.22	108.092	4.75	1.2	46.404	3.46	397	26.65	lower than 35.240
78	yes	1	no	0	26.5731	yes	1	4.83	2.01	5.27	94.9654	1.22	108.092	4.44	0.65	25.1355	3.24	639.95	46.95	higher than 44.410
71	no	0	no	0	17.1875	yes	1	4.31	2.27	4.46	80.3692	1.73	153.278	5.48	1.34	51.8178	3.79	107.7	25.03	lower than 35.240
75	no	0	no	0	22.4913	yes	1	3.33	2.2	4.69	84.5138	0.71	62.906	4.11	1.17	45.2439	2.73	59.7	32.13	lower than 35.240
58	no	0	no	0	18.3655	yes	1	4.1	2.3	5.32	95.8664	0.78	69.108	5.16	1.38	53.3646	3.43	92	25.69	lower than 35.240
77	yes	1	no	0	26.079	yes	1	4.59	2.43	5.93	106.859	1.68	148.848	3.87	0.88	34.0296	2.58	84	43.57	39.605 to 44.410
66	yes	1	no	0	21.3382	yes	1	4.55	2.12	4.89	88.1178	0.79	69.994	4.02	3.09	119.49	2.11	28	24.56	lower than 35.240
69	no	0	no	0	30.8248	yes	1	3.81	2.23	4.73	85.2346	1.21	107.206	4.43	1.21	46.7907	2.75	69	45.09	higher than 44.410
78	yes	1	no	0	23.4375	yes	1	3.5	2.17	4.58	82.5316	1.35	119.61	4.38	1.77	68.4459	2.84	139.6	31.34	lower than 35.240
65	no	0	no	0	20.2449	yes	1	4.26	2.41	4.49	80.9098	1.53	135.558	4.94	1.19	46.0173	3.27	65	30.11	lower than 35.240
72	yes	1	no	0	29.4118	yes	1	3.29	2.32	4.78	86.1356	1.09	96.574	2.87	1.16	44.8572	2.54	70	43.25	39.605 to 44.410
67	yes	1	no	0	21.7079	yes	1	3.36	2.13	3.44	61.9888	0.85	75.31	4.51	1.14	44.0838	3.57	77.6	30.35	lower than 35.240
77	no	0	no	0	24.2123	yes	1	4.09	2.23	5.77	103.975	1.16	102.776	4.35	1.25	48.3375	3.04	79	35.82	35.240 to 39.605
77	yes	1	no	0	24.3911	yes	1	15.04	1.01	6.84	123.257	3.31	293.266	3.47	0.64	24.7488	1.93	110.96	47.82	higher than 44.410
78	yes	1	no	0	24.5779	yes	1	3.61	2.19	5.28	95.1456	1.3	115.18	5.21	0.94	36.3498	3.62	82	39.13	35.240 to 39.605
76	no	0	no	0	26.5731	yes	1	3.44	2.08	3.35	60.367	1.17	103.662	4.05	0.97	37.5099	2.89	62.3	39.68	39.605 to 44.410
81	no	0	no	0	24.7721	yes	1	3.6	2.01	4.24	76.4048	1.62	143.532	5.35	0.86	33.2562	4.27	380.8	40.23	39.605 to 44.410
70	yes	1	no	0	23.5078	yes	1	3.6	1.84	5.35	96.407	1.13	100.118	3.33	0.79	30.5493	2.35	337.8	39.04	35.240 to 39.605
75	yes	1	no	0	25.8645	yes	1	3.41	2.32	5.27	94.9654	1.16	102.776	3.65	1.45	56.0715	2.48	77	36.47	35.240 to 39.605
74	no	0	no	0	23.6713	yes	1	3.79	2.16	4.6	82.892	0.77	68.222	4.13	1.65	63.8055	2.66	54	31.07	lower than 35.240
87	yes	1	no	0	26.9127	yes	1	3.29	2.2	10.44	188.129	1.74	154.164	4.05	0.83	32.0961	2.72	35.7	48.67	higher than 44.410
81	no	0	no	0	26.4463	yes	1	3.78	2.36	5.23	94.2446	3.73	330.478	5.08	1.28	49.4976	3.46	52.9	42.37	39.605 to 44.410
74	yes	1	no	0	21.6128	yes	1	3.77	2.22	6.21	111.904	0.78	69.108	4.43	0.93	35.9631	3.07	74.6	34.26	lower than 35.240
83	no	0	no	0	24.5089	yes	1	4.37	2.43	6.1	109.922	1.03	91.258	3.74	0.98	37.8966	2.29	78.2	38.7	35.240 to 39.605
78	yes	1	no	0	24.3141	yes	1	3.74	2.38	5.47	98.5694	1.49	132.014	3.23	1.32	51.0444	1.23	112.13	35.83	35.240 to 39.605
72	yes	1	no	0	24.093	yes	1	4.54	2.28	4.26	76.7652	2.03	179.858	5.69	1.05	40.6035	4.58	49.1	37.79	35.240 to 39.605
68	no	0	no	0	24.2215	yes	1	4.38	2.12	4.2	75.684	1.16	102.776	4.43	1.11	42.9237	3.26	102.2	35.68	35.240 to 39.605
69	no	0	no	0	25.2092	yes	1	3.71	2.18	6.18	111.364	0.75	66.45	3.82	1.28	49.4976	2.18	39	36.61	35.240 to 39.605
70	yes	1	no	0	22.0386	yes	1	54.59	4.48	4.38	78.9276	1.4	124.04	3.39	1.17	45.2439	1.83	72	32.61	lower than 35.240
77	no	0	no	0	22.2041	yes	1	3.45	2.21	6.65	119.833	3.15	279.09	3.79	0.75	29.0025	2.74	97.5	41.22	39.605 to 44.410
82	yes	1	no	0	28.7317	yes	1	3.4	2.29	4.96	89.3792	2.27	201.122	3.63	0.73	28.2291	2.85	78	51.09	higher than 44.410
80	no	0	no	0	20.1956	yes	1	3.41	2.76	5.82	104.876	1.24	109.864	3.57	0.61	23.5887	2.4	98.67	36.84	35.240 to 39.605
62	no	0	no	0	23.5102	yes	1	3.7	2.16	4.26	76.7652	1.59	140.874	4.28	1	38.67	3.01	85	36.56	35.240 to 39.605
61	no	0	no	0	29.3848	yes	1	3.98	2.1	5.28	95.1456	0.46	40.756	2.38	1.38	53.3646	1.15	96	40.21	39.605 to 44.410
64	no	0	no	0	23.5294	yes	1	3.62	2.44	4.89	88.1178	1.51	133.786	5.65	1.23	47.5641	4.51	86.3	34.95	lower than 35.240
78	no	0	no	0	24.6094	yes	1	4.27	2.35	4.38	78.9276	2.38	210.868	5.84	1.04	40.2168	4.25	95	39.37	35.240 to 39.605
78	no	0	no	0	21.6128	yes	1	4.46	2.31	5.14	92.6228	1.26	111.636	4.69	1.28	49.4976	3.43	301.4	31.53	lower than 35.240
73	yes	1	no	0	24.7409	yes	1	4.12	2.32	4.6	82.892	1.41	124.926	4.87	1.08	41.7636	3.62	72.6	37.6	35.240 to 39.605
72	yes	1	no	0	23.5102	yes	1	4.21	2.18	4.74	85.4148	1.49	132.014	3.7	0.82	31.7094	2.5	86	38.85	35.240 to 39.605
72	no	0	no	0	25	yes	1	4	2.31	6.1	109.922	1.07	94.802	3.36	1.06	40.9902	2.08	86	38.72	35.240 to 39.605
70	no	0	no	0	23.3887	yes	1	3.31	2.26	4.44	80.0088	1.46	129.356	4.79	0.87	33.6429	3.26	68.36	37.7	35.240 to 39.605
80	no	0	no	0	24.8016	yes	1	4.33	2.32	5.59	100.732	2.52	223.272	4.37	1.62	62.6454	2.72	109.4	36.27	35.240 to 39.605
69	no	0	no	0	25	yes	1	3.84	2.08	4.7	84.694	0.95	84.17	4.78	1.93	74.6331	3.07	65.1	32.09	lower than 35.240
64	no	0	no	0	26	yes	1	3.77	2.19	5.07	91.3614	1.22	108.092	5.97	2.02	78.1134	3.95	67.3	33.84	lower than 35.240
73	no	0	no	0	24	yes	1	4.11	2.2	5.25	94.605	1.44	127.584	3.55	1.32	51.0444	2.19	59	35.14	lower than 35.240
82	yes	1	no	0	26	yes	1	4.46	2.54	4.79	86.3158	2.33	206.438	4.58	0.89	34.4163	3.21	97	43.62	39.605 to 44.410
78	no	0	no	0	25	yes	1	3.04	2.28	6.24	112.445	1.88	166.568	6.04	1.35	52.2045	4.67	56	37.73	35.240 to 39.605
70	no	0	no	0	20	yes	1	3.76	2.22	7.88	141.998	0.71	62.906	2.74	1.27	49.1109	1.86	164.6	30.04	lower than 35.240
73	yes	1	no	0	24	yes	1	3.93	2.31	5.01	90.2802	1.94	171.884	5.69	1.04	40.2168	3.77	108.54	38.1	35.240 to 39.605
82	yes	1	no	0	17	yes	1	4.44	2.12	4.42	79.6484	0.55	48.73	3.21	1.77	68.4459	1.15	67	21.47	lower than 35.240
86	yes	1	no	0	20	yes	1	3.79	2.22	5.01	90.2802	1.5	132.9	2.96	0.76	29.3892	1.91	65.8	34	lower than 35.240
64	no	0	no	0	22	yes	1	3.66	2.35	6.48	116.77	3.96	350.856	4.71	1.34	51.8178	2.66	66	35.5	35.240 to 39.605
59	no	0	no	0	28	yes	1	3.98	2.23	5.41	97.4882	1.11	98.346	3.32	1.37	52.9779	2.19	46.3	40.07	39.605 to 44.410
59	no	0	no	0	21	yes	1	3.64	2.3	4.61	83.0722	1.34	118.724	4.38	2.15	83.1405	2.55	105.7	26.85	lower than 35.240
78	no	0	no	0	22	yes	1	4	2.01	5.33	96.0466	0.53	46.958	3.53	1.42	54.9114	1.99	224	30.07	lower than 35.240
79	no	0	no	0	23	yes	1	3.85	2.25	5.12	92.2624	1.67	147.962	2.69	1.34	51.8178	1.84	71.8	33.83	lower than 35.240
74	no	0	no	0	16	yes	1	4	1.89	4.26	76.7652	0.6	53.16	3.29	0.97	37.5099	2.25	113.1	23.53	lower than 35.240
83	no	0	no	0	26	yes	1	3.62	2.3	6.93	124.879	3.52	311.872	5.56	1.11	42.9237	3.73	69	43.78	39.605 to 44.410
81	no	0	no	0	24	yes	1	3.96	2.31	4.48	80.7296	2.36	209.096	4.81	1.15	44.4705	2.69	97.72	37.41	35.240 to 39.605
80	no	0	no	0	30	yes	1	3.44	2.12	4.33	78.0266	1.22	108.092	3.99	0.92	35.5764	2.52	64.44	46.83	higher than 44.410
77	yes	1	no	0	24	yes	1	3.6	2.29	5.15	92.803	0.79	69.994	2.61	1.21	46.7907	1.85	83.5	34.59	lower than 35.240
57	yes	1	no	0	26	yes	1	3.69	2.41	4.41	79.4682	1.51	133.786	2.47	0.79	30.5493	1.59	60.4	43.18	39.605 to 44.410
76	no	0	no	0	25	yes	1	3.54	1.99	8.95	161.279	1.05	93.03	5.1	1.55	59.9385	4.15	37.4	36.82	35.240 to 39.605
72	no	0	no	0	23	yes	1	3.52	2.29	4.46	80.3692	1.87	165.682	5.07	1.44	55.6848	4.04	48.3	33.12	lower than 35.240
79	no	0	no	0	14	yes	1	3.64	2.05	4.16	74.9632	0.73	64.678	4.78	2.07	80.0469	3.38	89.1	17.15	lower than 35.240
86	yes	1	no	0	29	yes	1	3.74	2.18	7.86	141.637	1.24	109.864	4.74	1.05	40.6035	3.69	96	46.77	higher than 44.410
65	no	0	no	0	33	yes	1	3.73	2.29	5.19	93.5238	0.8	70.88	5.32	1.24	47.9508	4.09	62	47.34	higher than 44.410
76	no	0	no	0	26	yes	1	35.57	5.03	6.26	112.805	1.56	138.216	3.36	1.11	42.9237	2.43	52.4	40.78	39.605 to 44.410
83	no	0	no	0	27	yes	1	3.6	2.28	6.13	110.463	1.44	127.584	3.65	1.06	40.9902	2.78	63.1	42.56	39.605 to 44.410
76	no	0	no	0	30	yes	1	3.73	2.37	5.89	106.138	1.14	101.004	5.28	0.9	34.803	3.86	73.87	48.56	higher than 44.410
75	no	0	no	0	27	yes	1	3.55	2.99	4.91	88.4782	1.43	126.698	4.46	1.79	69.2193	2.27	147	36.42	35.240 to 39.605
57	yes	1	no	0	27	yes	1	3.4	2.4	4.75	85.595	0.95	84.17	2.68	1.04	40.2168	1.44	60	40.5	39.605 to 44.410
68	no	0	no	0	20	yes	1	3.54	2.34	7.95	143.259	2.34	207.324	5.58	1.04	40.2168	3.48	74.84	33.57	lower than 35.240
73	no	0	no	0	30	yes	1	3.67	1.99	6.33	114.067	1.78	157.708	4.11	1.34	51.8178	2.83	50.7	45.25	higher than 44.410
76	no	0	no	0	20	yes	1	4.22	2.43	6.85	123.437	2.34	207.324	5.31	0.81	31.3227	3.67	67	35.52	35.240 to 39.605
67	no	0	no	0	20	yes	1	4.04	2.18	5.36	96.5872	1.22	108.092	3.11	1.06	40.9902	1.76	93	30.74	lower than 35.240
81	no	0	no	0	24	yes	1	4.02	2.28	5.38	96.9476	1.91	169.226	3.74	1.14	44.0838	2.66	33.2	37.36	35.240 to 39.605
69	no	0	no	0	28	yes	1	3.35	2.23	5.02	90.4604	1.11	98.346	4.92	1.59	61.4853	3.69	55	38.28	35.240 to 39.605
65	no	0	no	0	20	yes	1	3.91	2.28	6.18	111.364	1.92	170.112	5.12	1.27	49.1109	4.28	64.9	30.68	lower than 35.240
78	no	0	no	0	22	yes	1	4.2	2.01	5.76	103.795	1.93	170.998	3.36	0.88	34.0296	2.01	1454	37.02	35.240 to 39.605
73	yes	1	no	0	26	yes	1	4.06	2.12	3.86	69.5572	1.37	121.382	3.52	0.86	33.2562	2.2	176.9	41.27	39.605 to 44.410
67	no	0	no	0	24	yes	1	3.54	2.26	5.97	107.579	1.54	136.444	4.8	0.89	34.4163	3.21	37.45	39.76	39.605 to 44.410
65	no	0	no	0	24	yes	1	4.7	2.36	5.6	100.912	1.52	134.672	4.75	1.3	50.271	3.45	116	35.64	35.240 to 39.605
73	no	0	no	0	21	yes	1	3.77	2.28	4.47	80.5494	1.08	95.688	4.31	1.58	61.0986	2.42	57	28.33	lower than 35.240
64	no	0	no	0	23	yes	1	3.76	2.4	5.99	107.94	0.91	80.626	5.19	1.07	41.3769	2.92	169	35.16	lower than 35.240
65	no	0	no	0	28	yes	1	3.51	1.91	9.2	165.784	0.92	81.512	3.43	0.75	29.0025	2.3	779	50.08	higher than 44.410
83	no	0	no	0	26	yes	1	4.28	2.38	5.21	93.8842	1.24	109.864	2.88	0.79	30.5493	2.05	95	43.3	39.605 to 44.410
60	no	0	no	0	29	yes	1	3.7	2.29	5.04	90.8208	0.95	84.17	4.25	1.24	47.9508	2.58	117.78	41.83	39.605 to 44.410
82	no	0	no	0	22	yes	1	3.51	2.29	5.29	95.3258	1.6	141.76	4.27	1.63	63.0321	1.91	95.27	30.82	lower than 35.240
63	no	0	no	0	24	yes	1	3.84	2.16	5.55	100.011	1.61	142.646	6.25	1.17	45.2439	5.13	877	36.74	35.240 to 39.605
65	no	0	no	0	23	yes	1	3.56	2.06	4.66	83.9732	1.31	116.066	4.99	1.62	62.6454	3.38	107	31.4	lower than 35.240
63	no	0	no	0	25	yes	1	3.74	2.2	5.43	97.8486	1.49	132.014	4.46	0.86	33.2562	2.88	0	41.32	39.605 to 44.410
62	no	0	no	0	30	yes	1	3.6	2.5	7.79	140.376	3.68	326.048	3.56	0.67	25.9089	1.22	70.67	59.06	higher than 44.410
68	no	0	no	0	27	yes	1	3.73	2.19	4.29	77.3058	1.15	101.89	2.69	0.81	31.3227	2.55	71	43.48	39.605 to 44.410
63	yes	1	no	0	20	yes	1	4.28	2.22	5.91	106.498	1.61	142.646	5.73	1.07	41.3769	4.62	46	31.55	lower than 35.240
88	no	0	no	0	28	yes	1	3.93	2.29	8.56	154.251	2.37	209.982	4.8	1.1	42.537	3.23	58	46.66	higher than 44.410
60	yes	1	no	0	20	yes	1	3.44	2.24	6.54	117.851	3.14	278.204	6.85	1.01	39.0567	4.36	336.61	34.06	lower than 35.240
72	yes	1	no	0	26	yes	1	3.44	2.45	5.47	98.5694	1.34	118.724	4.81	1.05	40.6035	1.83	60	40.4	39.605 to 44.410
63	no	0	no	0	26	yes	1	3.78	2.14	6.66	120.013	0.72	63.792	2.7	0.81	31.3227	1.56	53.82	43.14	39.605 to 44.410
71	no	0	no	0	23	yes	1	3.64	2.23	5.44	98.0288	2.12	187.832	3.81	0.76	29.3892	2.23	62.86	40.48	39.605 to 44.410
74	yes	1	no	0	22	yes	1	4.14	2.12	4.71	84.8742	0.93	82.398	3.82	1.12	43.3104	2.84	90	32.28	lower than 35.240
71	no	0	no	0	24	yes	1	18.29	1.66	12.23	220.385	1.46	129.356	4.07	0.76	29.3892	3.04	55.19	45.04	higher than 44.410
79	no	0	no	0	29	yes	1	3.57	2.21	5.42	97.6684	4.17	369.462	4.02	0.74	28.6158	1.38	80.41	54.78	higher than 44.410
77	no	0	no	0	20	yes	1	3.96	2.24	4.42	79.6484	1.32	116.952	4.64	0.88	34.0296	3.16	57.21	31.87	lower than 35.240
79	no	0	no	0	16	yes	1	3.99	2.2	5.39	97.1278	1.26	111.636	3.71	0.97	37.5099	2.17	727.79	25.26	lower than 35.240
75	yes	1	no	0	22	yes	1	3.67	2.21	4.28	77.1256	1.23	108.978	2.72	1.06	40.9902	1.63	61	33.01	lower than 35.240
61	no	0	no	0	18	yes	1	3.22	2.42	3.9	70.278	0.98	86.828	4.76	1.3	50.271	3.01	97.71	24.93	lower than 35.240
79	no	0	no	0	27	yes	1	3.46	2.16	4.25	76.585	1.07	94.802	3.21	0.78	30.1626	1.94	83.77	43.69	39.605 to 44.410
79	no	0	no	0	20	yes	1	3.81	1.98	15.05	271.201	1.91	169.226	3.69	1.11	42.9237	1.71	1748.4	34.93	lower than 35.240
81	yes	1	no	0	27	yes	1	3.91	2.3	4.92	88.6584	0.58	51.388	3.36	1.03	39.8301	2.07	77.94	39.8	39.605 to 44.410
61	no	0	no	0	20	yes	1	3.47	2.06	4.18	75.3236	0.97	85.942	2.95	0.66	25.5222	1.85	1094.77	33.74	lower than 35.240
66	yes	1	no	0	27	yes	1	3.87	2.46	5.69	102.534	1.35	119.61	4.92	0.99	38.2833	3.55	88	42.83	39.605 to 44.410
83	no	0	no	0	19	yes	1	4.34	2.23	4.9	88.298	1.11	98.346	3.7	0.85	32.8695	2.35	97.19	30.55	lower than 35.240
66	no	0	no	0	29	yes	1	4.1	2.05	4.76	85.7752	1.48	131.128	2.72	0.72	27.8424	1.98	55	49.8	higher than 44.410
58	no	0	no	0	26.3	yes	1	2.97	2.84	5.2	93.704	2.72	240.992	3.52	0.83	32.0961	1.88	340.16	45.94	higher than 44.410
74	no	0	no	0	24.4	yes	1	4.34	2.44	5.18	93.3436	0.94	83.284	5.34	1.29	49.8843	3.62	97.56	34.93	lower than 35.240
67	no	0	no	0	26	yes	1	3.14	2.15	5.93	106.859	1.36	120.496	4.46	1.3	50.271	3.24	72.5	38.57	35.240 to 39.605
83	no	0	no	0	29.3	yes	1	4.48	2.13	6.6	118.932	2.02	178.972	2.69	0.77	29.7759	1	134.79	52.08	higher than 44.410
72	no	0	no	0	30	yes	1	65.3	2.4	6.43	115.869	2.14	189.604	4.28	1.41	54.5247	3.58	74.61	45.34	higher than 44.410
67	yes	1	no	0	27	yes	1	3.6	2.28	4.98	89.7396	1	88.6	3.61	1.32	51.0444	1.84	62.89	38.38	35.240 to 39.605
86	no	0	no	0	21	yes	1	3.58	2.14	4.85	87.397	1.98	175.428	4.36	0.74	28.6158	2.72	60.7	36.68	35.240 to 39.605
75	no	0	no	0	22	yes	1	3.94	2.39	4.13	74.4226	2.93	259.598	3.47	0.72	27.8424	1.42	81.29	39.76	39.605 to 44.410
69	no	0	no	0	23.1	yes	1	3.51	2.42	7.02	126.5	2.78	246.308	3.66	0.69	26.6823	1.71	83.69	43.7	39.605 to 44.410
70	no	0	no	0	26	yes	1	3.33	2.07	6.05	109.021	0.31	27.466	2.64	1.1	42.537	1.4	46.17	38.15	35.240 to 39.605
83	no	0	no	0	19	yes	1	3.23	2.43	4.35	78.387	0.89	78.854	3.66	1.3	50.271	1.96	67.51	26.49	lower than 35.240
80	yes	1	no	0	27	yes	1	4.75	2.4	6.91	124.518	2.53	224.158	4.77	0.96	37.1232	3.28	54	46.01	higher than 44.410
64	no	0	no	0	23	yes	1	3.25	2.25	5.27	94.9654	0.87	77.082	2.89	0.8	30.936	1.69	74.78	37.44	35.240 to 39.605
78	yes	1	no	0	21	yes	1	3.23	2.16	5.29	95.3258	0.76	67.336	4.54	1.9	73.473	2.29	66.76	27.13	lower than 35.240
81	no	0	no	0	23	yes	1	3.72	2.33	6.11	110.102	2.94	260.484	6.02	0.94	36.3498	4.03	67.2	39.52	35.240 to 39.605
69	no	0	no	0	26	yes	1	4.73	2.38	9.16	165.063	0.87	77.082	3.53	0.56	21.6552	2.57	78.16	50.8	higher than 44.410
82	no	0	no	0	22	yes	1	3.92	2.32	9.16	165.063	2.43	215.298	5.18	1.67	64.5789	2.41	92.19	33.26	lower than 35.240
69	no	0	no	0	25	yes	1	4.29	2.25	5.84	105.237	1.04	92.144	3.53	1.09	42.1503	2.27	72	38.17	35.240 to 39.605
74	no	0	no	0	20	yes	1	2.79	2.1	6.1	109.922	0.65	57.59	3.03	0.64	24.7488	2.09	90.56	35.06	lower than 35.240
61	no	0	no	0	22	yes	1	3.85	2.26	4.22	76.0444	1.23	108.978	3.66	1.31	50.6577	1.79	81.15	31.19	lower than 35.240
75	no	0	no	0	25	yes	1	3.73	2.24	3.72	67.0344	1.16	102.776	4.11	1.25	48.3375	2.33	53.28	35.24	lower than 35.240
68	yes	1	no	0	24	yes	1	4.51	2.43	5.19	93.5238	5.17	458.062	5.45	0.93	35.9631	3.1	92.25	43.34	39.605 to 44.410
67	no	0	no	0	25	yes	1	3.68	2.3	5.57	100.371	1.45	128.47	4.3	1.02	39.4434	2.62	62.73	39.43	35.240 to 39.605
77	no	0	no	0	26	yes	1	5.09	2.37	8.09	145.782	1.65	146.19	3.26	0.88	34.0296	1.96	72	44.82	higher than 44.410
79	no	0	no	0	25	yes	1	4.15	2.19	4.79	86.3158	0.94	83.284	3.53	1.23	47.5641	1.87	66.13	35.89	35.240 to 39.605
74	no	0	no	0	26	yes	1	4.36	2.01	4.81	86.6762	1.19	105.434	4.13	1.13	43.6971	3.17	123.7	38.75	35.240 to 39.605
69	no	0	no	0	26	yes	1	3.93	2.56	6.37	114.787	0.98	86.828	4.75	0.77	29.7759	3.53	65.4	44.1	39.605 to 44.410
76	no	0	no	0	35	yes	1	4.13	2.13	7.7	138.754	1.8	159.48	4.06	0.96	37.1232	2.84	67	58.87	higher than 44.410
54	no	0	no	0	27	yes	1	3.56	2.27	5.44	98.0288	1.58	139.988	5.74	0.84	32.4828	1.02	63	45.12	higher than 44.410
75	no	0	no	0	27	yes	1	4.54	2.34	4.41	79.4682	0.52	46.072	3	1.04	40.2168	1.72	47.26	38.9	35.240 to 39.605
79	no	0	no	0	26	yes	1	4.13	2.35	7.35	132.447	1.84	163.024	3.65	0.88	34.0296	1.93	68.72	44.66	higher than 44.410
63	no	0	no	0	28	yes	1	3.87	2.22	4.96	89.3792	1.17	103.662	5.1	1.2	46.404	3.33	90	41.17	39.605 to 44.410
83	yes	1	no	0	20	yes	1	3.39	2.19	6.66	120.013	1.45	128.47	2.98	0.71	27.4557	1.87	106	35.67	35.240 to 39.605
75	no	0	no	0	19	yes	1	3.67	2.22	6.31	113.706	1.82	161.252	4.47	1.48	57.2316	2.16	135.78	27.99	lower than 35.240
69	no	0	no	0	25	yes	1	3.76	2.22	6.26	112.805	2.12	187.832	4.44	0.84	32.4828	2.67	67.37	43.27	39.605 to 44.410
83	yes	1	no	0	26	yes	1	22.5	1.27	5.12	92.2624	1	88.6	3.42	0.67	25.9089	2.3	84.71	44.81	higher than 44.410
90	no	0	no	0	19	yes	1	4.1	2.11	5.88	105.958	1.64	145.304	3.09	0.78	30.1626	1.56	76.71	32.78	lower than 35.240
79	no	0	no	0	18	yes	1	3.55	2	6.82	122.896	1.7	150.62	5.8	0.74	28.6158	4.29	361.49	32.1	lower than 35.240
80	no	0	no	0	20	yes	1	2.86	2.12	5.48	98.7496	0.8	70.88	3.32	1.23	47.5641	2.27	61.2	28.96	lower than 35.240
74	no	0	no	0	25	yes	1	4.2	2.2	4.54	81.8108	0.96	85.056	4.01	0.79	30.5493	3	68	40.33	39.605 to 44.410
79	no	0	no	0	22	yes	1	4.12	2.29	5.17	93.1634	1.03	91.258	4.3	1.48	57.2316	2.35	70.99	30.58	lower than 35.240
61	no	0	no	0	25	yes	1	3.46	2.08	5.35	96.407	1.18	104.548	4.4	1.06	40.9902	2.8	293.09	38.34	35.240 to 39.605
64	no	0	no	0	20	yes	1	2.78	2.17	4.88	87.9376	0.91	80.626	3.4	0.87	33.6429	2.12	83.04	31.55	lower than 35.240
60	yes	1	no	0	39	yes	1	3.59	2.22	4.83	87.0366	1.7	150.62	5.69	1.29	49.8843	3.86	60.8	57.68	higher than 44.410
66	no	0	no	0	27	yes	1	3.17	2.23	4.74	85.4148	1.38	122.268	3.86	1.32	51.0444	1.91	166.11	39	35.240 to 39.605
82	no	0	no	0	24	yes	1	3.88	2.24	10.16	183.083	1.48	131.128	3.92	0.88	34.0296	2.37	56.06	42.24	39.605 to 44.410
67	yes	1	no	0	29	yes	1	3.32	2.27	4.35	78.387	1.51	133.786	3.44	0.73	28.2291	2.02	53.29	49.24	higher than 44.410
65	yes	1	no	0	20	yes	1	4.22	2.36	3.76	67.7552	1.51	133.786	2.64	0.61	23.5887	1.34	238.02	35.4	35.240 to 39.605
73	yes	1	no	0	23	yes	1	3.6	2.14	6.45	116.229	0.75	66.45	3.09	1.26	48.7242	1.49	99.23	33.73	lower than 35.240
86	yes	1	no	0	16	yes	1	3.34	2.25	6.02	108.48	1.08	95.688	6.67	1.58	61.0986	4.6	840.07	22.35	lower than 35.240
82	no	0	no	0	20	yes	1	3.64	2.07	5.01	90.2802	1.1	97.46	3.7	1	38.67	2.65	2664	30.79	lower than 35.240
81	no	0	no	0	19	yes	1	3.76	2.05	6.6	118.932	3.76	333.136	4.86	0.87	33.6429	2.28	632.97	34.3	lower than 35.240
79	yes	1	no	0	20	yes	1	4.86	1.93	5.12	92.2624	2.07	183.402	4.22	1.92	74.2464	2.13	213	27.43	lower than 35.240
85	no	0	no	0	20	yes	1	42.42	2.12	7.28	131.186	1.45	128.47	4.02	0.88	34.0296	2.48	71.33	33.84	lower than 35.240
83	no	0	no	0	17	yes	1	3.89	2.1	5.19	93.5238	1.43	126.698	3.87	0.9	34.803	2.89	51.2	27.53	lower than 35.240
82	yes	1	no	0	18	yes	1	3.85	2.35	6	108.12	1.11	98.346	5.89	2.07	80.0469	3.32	100.51	23.62	lower than 35.240
74	no	0	no	0	22	yes	1	3.76	2.08	6.52	117.49	2.01	178.086	3.99	0.96	37.1232	2.22	78.68	36.66	35.240 to 39.605
76	no	0	no	0	27	yes	1	4.02	2.37	4.87	87.7574	1.83	162.138	5.2	0.79	30.5493	3.58	144.74	45.97	higher than 44.410
65	yes	1	no	0	26	yes	1	3.91	2.28	6.15	110.823	2.55	225.93	5.45	0.95	36.7365	3.58	74	44.03	39.605 to 44.410
79	no	0	no	0	25	yes	1	3.14	2.4	12.25	220.745	2.37	209.982	3.94	0.79	30.5493	2.28	60.18	47.37	higher than 44.410
72	yes	1	no	0	20	yes	1	3.77	2.27	6.14	110.643	1.57	139.102	5.76	1.22	47.1774	3.83	80.61	30.55	lower than 35.240
51	yes	1	no	0	25	yes	1	4.03	2.3	9.58	172.632	1.71	151.506	3.83	0.9	34.803	2.15	72.12	43.72	39.605 to 44.410
76	no	0	no	0	25	yes	1	3.86	2.28	6.21	111.904	1.44	127.584	4.67	0.85	32.8695	3.17	79.8	41.96	39.605 to 44.410
83	no	0	no	0	20	yes	1	4.17	2.09	5.8	104.516	1.17	103.662	3.53	0.85	32.8695	2.29	73	32.9	lower than 35.240
64	yes	1	no	0	28	yes	1	3.55	2.15	6.2	111.724	0.73	64.678	2.87	0.72	27.8424	2.13	640.5	47.66	higher than 44.410
74	no	0	no	0	22	yes	1	3.64	2.24	5.37	96.7674	1.15	101.89	4.53	1.04	40.2168	3.07	66.8	33.87	lower than 35.240
72	yes	1	no	0	21	yes	1	3.77	2.24	3.97	71.5394	1.5	132.9	4.48	0.87	33.6429	2.93	71.1	33.57	lower than 35.240
64	no	0	no	0	24	yes	1	3.6	2.42	7.21	129.924	3.07	272.002	4.05	0.72	27.8424	2.36	62.48	45.28	higher than 44.410
80	no	0	no	0	24	yes	1	3.74	2.1	6.98	125.78	1.04	92.144	5.44	1.44	55.6848	4	362	34.86	lower than 35.240
52	yes	1	no	0	29	yes	1	4.02	2.45	5.17	93.1634	2.52	223.272	5.37	1.51	58.3917	3	54.5	42.89	39.605 to 44.410
75	no	0	no	0	32	yes	1	3.85	2.27	8.11	146.142	1.73	153.278	3.8	1.34	51.8178	1.67	367.76	49.43	higher than 44.410
72	yes	1	no	0	28	yes	1	3.42	2.2	3.69	66.4938	1.04	92.144	2.67	0.96	37.1232	1.24	81.63	41.96	39.605 to 44.410
67	no	0	no	0	20	yes	1	3.68	2.38	5.89	106.138	4.03	357.058	4.44	0.91	35.1897	2.42	61.48	35.63	35.240 to 39.605
81	no	0	no	0	18	yes	1	4.33	2.35	5.36	96.5872	0.35	31.01	2.37	1.13	43.6971	1.08	126.99	25.79	lower than 35.240
79	yes	1	no	0	24	yes	1	3.67	2.27	4.5	81.09	3.16	279.976	3.38	0.56	21.6552	1.94	70.88	47.54	higher than 44.410
62	yes	1	no	0	19	yes	1	3.21	2.29	5.54	99.8308	2.6	230.36	6.66	2.59	100.155	3	72.82	25.01	lower than 35.240
62	no	0	no	0	18	yes	1	4.22	2.24	5.06	91.1812	0.85	75.31	3.19	0.83	32.0961	1.97	139.18	28.8	lower than 35.240
72	yes	1	no	0	20	yes	1	4.38	2.26	4.58	82.5316	1.42	125.812	4.27	0.64	24.7488	2.98	386.24	35.35	35.240 to 39.605
59	no	0	no	0	22	yes	1	3.61	2.3	4.56	82.1712	1.58	139.988	4.49	0.82	31.7094	2.95	43.27	36.39	35.240 to 39.605
77	yes	1	no	0	20	yes	1	3.9	2.24	5.46	98.3892	2.15	190.49	3.31	0.91	35.1897	1.98	55	33.47	lower than 35.240
78	yes	1	no	0	20	yes	1	4.03	2.16	4.25	76.585	1.18	104.548	5.43	1.62	62.6454	3.27	443	26.83	lower than 35.240
84	yes	1	no	0	20	yes	1	4.02	2.56	6.64	119.653	1.01	89.486	4.61	2.63	101.702	1.52	72.86	25.07	lower than 35.240
65	no	0	no	0	24	yes	1	4.07	2.28	3.77	67.9354	1.31	116.066	4.59	0.64	24.7488	3.35	83.23	41.35	39.605 to 44.410
66	yes	1	no	0	29	yes	1	3.36	2.23	5.47	98.5694	0.53	46.958	3.24	1.37	52.9779	1.63	84.36	40.15	39.605 to 44.410
71	yes	1	no	0	22	yes	1	3.11	2.16	5.71	102.894	1.13	100.118	4.32	0.69	26.6823	3.12	81.71	38.34	35.240 to 39.605
73	yes	1	no	0	28	yes	1	3.19	2.13	4.42	79.6484	1.45	128.47	3.51	1.02	39.4434	1.83	73.3	43.14	39.605 to 44.410
71	yes	1	no	0	20	yes	1	4.2	2.19	4.31	77.6662	2.17	192.262	4.63	1.51	58.3917	2.28	273.05	28.77	lower than 35.240
65	yes	1	no	0	30	yes	1	4.17	2.36	7.81	140.736	5.29	468.694	4.83	1.01	39.0567	2.53	63.83	54.19	higher than 44.410
83	yes	1	no	0	20	yes	1	4.03	2.2	7.5	135.15	1.54	136.444	5.27	0.84	32.4828	3.73	206.77	34.52	lower than 35.240
73	yes	1	no	0	25	yes	1	3.62	2.26	6.66	120.013	5.46	483.756	3.93	0.86	33.2562	1.91	80.24	46.97	higher than 44.410
79	no	0	no	0	19	yes	1	3.73	2.39	4.64	83.6128	0.94	83.284	3.7	1.82	70.3794	1.45	50.27	24.67	lower than 35.240
62	no	0	no	0	25	yes	1	4.12	2.24	5.49	98.9298	3.89	344.654	5.61	0.7	27.069	3.54	105.03	47.72	higher than 44.410
78	no	0	no	0	20	yes	1	3.65	2.27	5.97	107.579	2.42	214.412	3.76	0.89	34.4163	2.05	71.62	34.26	lower than 35.240
84	no	0	no	0	19	yes	1	5.18	2.1	5.56	100.191	0.84	74.424	3.5	1.23	47.5641	1.89	81.2	27.62	lower than 35.240
77	yes	1	no	0	21	yes	1	4.02	2.02	3.74	67.3948	1.14	101.004	4.84	1.13	43.6971	3.73	81.6	30.37	lower than 35.240
82	yes	1	no	0	20	yes	1	4.18	2.33	4.74	85.4148	0.77	68.222	3.52	1.08	41.7636	2.09	64.46	29.35	lower than 35.240
69	no	0	no	0	24	yes	1	4.5	2.33	6.12	110.282	1.28	113.408	5.29	1.63	63.0321	3.08	63.13	33.65	lower than 35.240
74	no	0	no	0	25	yes	1	3.53	2.35	7.72	139.114	2.46	217.956	4.37	0.94	36.3498	2.5	85.75	43.18	39.605 to 44.410
57	no	0	no	0	28	yes	1	3.81	2.39	4.41	79.4682	2.87	254.282	5.82	0.94	36.3498	3.62	63.22	46.94	higher than 44.410
84	no	0	no	0	20	yes	1	3.8	1.91	9.14	164.703	1.36	120.496	3.23	0.61	23.5887	2.71	162.73	38.65	35.240 to 39.605
81	no	0	no	0	28	yes	1	3.76	2.12	14.14	254.803	0.95	84.17	3.01	0.89	34.4163	1.69	62.54	50.53	higher than 44.410
65	yes	1	no	0	25	yes	1	4.22	2.3	6.58	118.572	1.76	155.936	4.81	1.21	46.7907	2.8	92.79	38.83	35.240 to 39.605
82	no	0	no	0	20	yes	1	3.91	2.16	5.52	99.4704	2.04	180.744	4.1	0.52	20.1084	2.66	2443.49	39.58	35.240 to 39.605
72	yes	1	no	0	31	yes	1	3.8	2.32	5.46	98.3892	1.11	98.346	4.51	1.38	53.3646	2.63	63.86	44.32	39.605 to 44.410
71	no	0	no	0	22	yes	1	4.02	2.27	8.25	148.665	1.34	118.724	3.27	1.32	51.0444	1.34	40.72	33.73	lower than 35.240
78	no	0	no	0	20	yes	1	3.94	2.38	4.23	76.2246	0.95	84.17	3.82	1.12	43.3104	2.27	52.13	29.01	lower than 35.240
57	no	0	no	0	20	yes	1	2.85	2.23	12.43	223.989	2.66	235.676	3.56	0.73	28.2291	2	53.07	39.08	35.240 to 39.605
68	no	0	no	0	30	yes	1	3.73	2.26	7.75	139.655	1.52	134.672	5.33	1.2	46.404	3.44	115.14	47.1	higher than 44.410
54	yes	1	no	0	20	yes	1	3.74	2.19	5.37	96.7674	3.22	285.292	3.89	0.87	33.6429	2.09	55.34	35.1	lower than 35.240
64	yes	1	no	0	29	yes	1	4.13	2.38	5.33	96.0466	2.4	212.64	4.29	0.99	38.2833	2.4	58.23	47.76	higher than 44.410
67	yes	1	no	0	33	yes	1	3.55	2.2	6.29	113.346	2.33	206.438	4.44	0.78	30.1626	2.7	125.04	58.8	higher than 44.410
85	no	0	no	0	21	yes	1	3.41	2.14	7.34	132.267	0.91	80.626	3.82	0.95	36.7365	2.46	46.96	34.05	lower than 35.240
52	yes	1	no	0	28	yes	1	3.83	2.38	4.7	84.694	1.09	96.574	5.54	1.31	50.6577	3.73	53.92	39.82	39.605 to 44.410
83	no	0	no	0	20	yes	1	3.99	2.18	6.06	109.201	1.84	163.024	4.26	1.05	40.6035	2.37	54.92	32.09	lower than 35.240
50	no	0	no	0	24	yes	1	3.94	2.25	4.94	89.0188	0.7	62.02	2.95	0.84	32.4828	2.21	93.4	37.79	35.240 to 39.605
68	yes	1	no	0	21	yes	1	3.71	2.36	7.88	141.998	1.78	157.708	5.8	1.4	54.138	3.59	39.68	32.04	lower than 35.240
84	yes	1	no	0	28	yes	1	3.73	2.25	5.46	98.3892	1.74	154.164	3.95	0.78	30.1626	2.95	54.4	48.17	higher than 44.410
67	no	0	no	0	27	yes	1	3.39	2.24	8.32	149.926	2.54	225.044	5.19	1.19	46.0173	2.95	64.03	44.16	39.605 to 44.410
76	yes	1	no	0	27	yes	1	4.16	2.19	3.88	69.9176	0.98	86.828	3.33	1.39	53.7513	1.49	73.15	36.75	35.240 to 39.605
76	no	0	no	0	25	yes	1	3.24	2.15	5.76	103.795	1.06	93.916	4.47	0.79	30.5493	3.2	45.64	41.73	39.605 to 44.410
79	yes	1	no	0	22	yes	1	3.73	2.3	8.05	145.061	3.22	285.292	2.81	1.09	42.1503	1.05	66.26	37.37	35.240 to 39.605
76	no	0	no	0	28	yes	1	3.19	2.4	7.1	127.942	1.83	162.138	4.54	1.56	60.3252	2.15	45.9	41.22	39.605 to 44.410
72	no	0	no	0	21	yes	1	3.14	2.33	2.95	53.159	1.04	92.144	4.88	1.36	52.5912	3.05	60.39	28.04	lower than 35.240
68	no	0	no	0	20	yes	1	4.03	2.17	4.34	78.2068	0.7	62.02	3.21	0.97	37.5099	1.92	258.65	29.72	lower than 35.240
51	no	0	no	0	23	yes	1	4.32	2.29	5.98	107.76	1.73	153.278	3.25	0.95	36.7365	1.51	112.45	37.72	35.240 to 39.605
76	yes	1	no	0	20	yes	1	3.66	2.12	11.43	205.969	1.16	102.776	3.49	1.34	51.8178	1.62	94.74	31.63	lower than 35.240
66	yes	1	no	0	24	yes	1	3.86	2.31	6.81	122.716	2.66	235.676	7.25	1.17	45.2439	4.42	117.2	38.88	35.240 to 39.605
76	yes	1	no	0	26	yes	1	3.73	2.33	9.96	179.479	2.3	203.78	5.13	1.02	39.4434	3.06	97.18	44.8	higher than 44.410
82	yes	1	no	0	25	yes	1	4.57	1.86	4.66	83.9732	1.01	89.486	4.07	0.59	22.8153	3.02	65.53	44.37	39.605 to 44.410
82	no	0	no	0	22	yes	1	3.67	2.23	7.23	130.285	2.54	225.044	5.03	1.48	57.2316	2.59	40.52	33.62	lower than 35.240
55	no	0	no	0	20	yes	1	3.34	2.31	6.39	115.148	1.59	140.874	4.75	1.1	42.537	2.93	66.34	31.55	lower than 35.240
72	no	0	no	0	22	yes	1	3.88	2.27	5.72	103.074	2.8	248.08	4.49	1.39	53.7513	2.2	83.38	33.78	lower than 35.240
68	yes	1	no	0	24	yes	1	3.25	2.35	2.91	52.4382	2.08	184.288	3.42	1.07	41.3769	1.67	54.96	36.53	35.240 to 39.605
68	no	0	no	0	22	yes	1	4.15	1.97	5.5	99.11	1.8	159.48	5.26	0.64	24.7488	3.8	498.43	40.31	39.605 to 44.410
78	no	0	no	0	24	yes	1	4.11	2.29	5.87	105.777	2.7	239.22	3.78	1.7	65.739	1.39	58.71	35.04	lower than 35.240
63	no	0	no	0	25	yes	1	3.48	2.13	6.5	117.13	1.98	175.428	3.35	0.71	27.4557	1.74	89.77	45.39	higher than 44.410
65	no	0	no	0	20	yes	1	3.45	2.22	4.21	75.8642	1.06	93.916	4.45	1.41	54.5247	2.56	62.31	27.53	lower than 35.240
64	no	0	no	0	24	yes	1	3.53	2.14	6.81	122.716	3.09	273.774	5.88	1.26	48.7242	3.39	136.79	38.61	35.240 to 39.605
83	yes	1	no	0	25	yes	1	3.68	2.19	5.7	102.714	0.6	53.16	2.66	1.22	47.1774	1.17	32.52	36.03	35.240 to 39.605
85	yes	1	no	0	21	yes	1	4.06	2.17	5.04	90.8208	1.56	138.216	3.83	0.7	27.069	2.42	292.52	36.72	35.240 to 39.605
64	yes	1	no	0	23	yes	1	3.67	2.27	5.63	101.453	5.03	445.658	5.08	1.17	45.2439	2.63	76.05	39.06	35.240 to 39.605
54	no	0	no	0	24	yes	1	3.67	2.19	4.48	80.7296	0.94	83.284	5.29	1.38	53.3646	4.01	45	33.19	lower than 35.240
84	yes	1	no	0	22	yes	1	3.3	2.18	4.73	85.2346	2.08	184.288	4.75	1.16	44.8572	2.66	77.63	33.96	lower than 35.240
79	yes	1	no	0	25	yes	1	3.61	2.17	4.32	77.8464	0.8	70.88	2.64	0.74	28.6158	1.54	94.62	40.42	39.605 to 44.410
86	no	0	no	0	23	yes	1	3.51	2.94	4.71	84.8742	1.75	155.05	4.33	1.17	45.2439	3.05	62.6	34.89	lower than 35.240
85	no	0	no	0	30	yes	1	4.8	2.02	4.89	88.1178	2.62	232.132	4.14	0.76	29.3892	2.44	107.77	53.35	higher than 44.410
59	yes	1	no	0	25	yes	1	3.22	2.08	6.57	118.391	1.66	147.076	3.91	0.84	32.4828	2.32	59.49	42.73	39.605 to 44.410
66	no	0	no	0	27	yes	1	3.77	2.29	6.62	119.292	2.99	264.914	4.8	1.17	45.2439	2.61	74.7	44.06	39.605 to 44.410
80	no	0	no	0	27	yes	1	3.78	2.23	5.81	104.696	0.93	82.398	3.44	1.18	45.6306	1.84	71.76	40.11	39.605 to 44.410
77	no	0	no	0	18	yes	1	3.98	2.24	10.68	192.454	0.89	78.854	3.56	1.77	68.4459	1.39	59.14	26.15	lower than 35.240
47	no	0	no	0	27	yes	1	4.01	2.58	4.26	76.7652	3.79	335.794	6.38	1.04	40.2168	4.26	81.2	45.26	higher than 44.410
75	no	0	no	0	26.3465	yes	1	3.91	2.13	5.31	95.6862	1.24	109.864	4.44	1.46	56.4582	2.42	61.87	37.28	35.240 to 39.605
70	yes	1	no	0	22.0386	yes	1	54.59	4.48	4.38	78.9276	1.4	124.04	3.39	1.17	45.2439	1.83	72	32.61	lower than 35.240
67	no	0	no	0	26.99	yes	1	3.75	2.25	6.4	115.328	0.64	56.704	4.61	0.9	34.803	2.12	75.7	43.03	39.605 to 44.410
66	no	0	no	0	26	yes	1	3.48	2.27	7.46	134.429	1.73	153.278	4.69	1.68	64.9656	3.06	69.9	37.65	35.240 to 39.605
69	yes	1	no	0	24	yes	1	4.16	2.06	5.71	102.894	0.8	70.88	2.6	1.08	41.7636	1.78	132.9	36.15	35.240 to 39.605
61	no	0	no	0	25	yes	1	3.85	2.3	4.39	79.1078	1.95	172.77	5.63	1.06	40.9902	4.03	42	39.06	35.240 to 39.605
62	no	0	no	0	29	yes	1	3.75	2.35	4.96	89.3792	1.43	126.698	3.78	0.97	37.5099	1.81	91	45.77	higher than 44.410
60	no	0	no	0	24	yes	1	4.04	2.2	7.68	138.394	1.51	133.786	4.43	0.8	30.936	2.94	66.13	42.08	39.605 to 44.410
56	no	0	no	0	24	yes	1	3.61	2.38	5.22	94.0644	1.58	139.988	3.55	0.75	29.0025	2.08	83.1	41.29	39.605 to 44.410
77	no	0	no	0	24	yes	1	3.55	2.22	7.96	143.439	1.78	157.708	5.01	0.95	36.7365	3.25	58.03	40.6	39.605 to 44.410
56	yes	1	no	0	30	yes	1	3.39	2.23	5.52	99.4704	1.92	170.112	5.43	1.58	61.0986	3.9	134.3	43.12	39.605 to 44.410
63	no	0	no	0	23	yes	1	3.76	2.3	5.16	92.9832	2.79	247.194	5.04	0.89	34.4163	3.12	78	39.46	35.240 to 39.605
76	no	0	no	0	29	yes	1	3.94	2.12	4.62	83.2524	1.42	125.812	3.01	0.72	27.8424	1.64	61.93	49.49	higher than 44.410
60	no	0	no	0	24	yes	1	3.96	2.28	4.54	81.8108	0.79	69.994	3.95	1.16	44.8572	2.43	60	34.41	lower than 35.240
62	no	0	no	0	29	yes	1	3.45	2.23	5.01	90.2802	1.85	163.91	3.5	0.8	30.936	1.86	58.07	49.36	higher than 44.410
57	no	0	no	0	23	yes	1	3.31	2.07	4.65	83.793	1.21	107.206	3.95	1.04	40.2168	2.36	49.05	34.96	lower than 35.240
68	no	0	no	0	22	yes	1	3.67	2.26	4.65	83.793	0.89	78.854	5.15	1.03	39.8301	3.72	59.49	32.88	lower than 35.240
53	no	0	no	0	24.3824	no	0	3.98	2.4	12.42	223.808	1.1	97.46	5.39	1.45	56.0715	3.71	75.7	38.15	35.240 to 39.605
51	no	0	no	0	17.5781	no	0	3.98	2.42	5.56	100.191	1.74	154.164	3.63	0.85	32.8695	2.23	95	29.55	lower than 35.240
60	no	0	no	0	23.3844	no	0	3.51	2.67	4.73	85.2346	1.29	114.294	3.68	1.25	48.3375	2.34	109.8	34.07	lower than 35.240
53	no	0	no	0	29.4076	no	0	4.15	2.52	9.26	166.865	1.56	138.216	6.97	1.56	60.3252	5.09	41	44.16	39.605 to 44.410
53	no	0	no	0	23.5078	no	0	4.34	2.7	8.29	149.386	1.87	165.682	6.22	1.66	64.1922	4.25	50.4	34.68	lower than 35.240
53	no	0	no	0	24.6914	no	0	4.39	2.39	5.71	102.894	2.3	203.78	3.99	1.32	51.0444	2.61	64.3	37.76	35.240 to 39.605
56	no	0	no	0	30.9617	no	0	4.26	2.45	12.83	231.197	8.06	714.116	6.32	0.88	34.0296	3.08	71.9	62.06	higher than 44.410
58	no	0	no	0	27.6817	no	0	4.37	2.47	8.55	154.071	1.73	153.278	3.78	0.9	34.803	2.52	48.86	47.83	higher than 44.410
51	no	0	no	0	30.7958	no	0	4.94	2.33	5.76	103.795	2.63	233.018	6.59	1.32	51.0444	4.45	66.8	47.67	higher than 44.410
51	no	0	no	0	28.0664	no	0	4.15	2.26	5.46	98.3892	1.7	150.62	5.37	1.3	50.271	3.49	83.2	41.91	39.605 to 44.410
51	no	0	no	0	25.4694	no	0	4.17	2.3	4.87	87.7574	0.78	69.108	5.99	1.23	47.5641	3.91	91.51	36.26	35.240 to 39.605
53	no	0	no	0	25.4694	no	0	3.97	2.38	6.88	123.978	0.7	62.02	5.15	1.53	59.1651	3.18	57.3	35.8	35.240 to 39.605
50	no	0	no	0	25.8166	no	0	3.96	2.36	5.42	97.6684	1.29	114.294	4.74	1.35	52.2045	2.78	67.6	37.43	35.240 to 39.605
50	no	0	no	0	28.0277	no	0	4.16	2.54	12.43	223.989	1.41	124.926	5.71	1.54	59.5518	3.42	69.2	43.55	39.605 to 44.410
58	no	0	no	0	29.0688	no	0	3.9	2.35	5.35	96.407	0.65	57.59	3.8	1.61	62.2587	1.93	91.5	38.86	35.240 to 39.605
56	no	0	no	0	29.4118	no	0	4.36	2.59	7.51	135.33	2.33	206.438	3.2	1.08	41.7636	1.6	52.6	48.6	higher than 44.410
50	no	0	no	0	22.1453	no	0	3.85	2.16	4.56	82.1712	1.13	100.118	5.8	1.25	48.3375	3.86	57.2	31.85	lower than 35.240
58	no	0	no	0	24.4898	no	0	4.61	2.29	6.28	113.166	0.72	63.792	5.65	2.27	87.7809	2.59	37	31.03	lower than 35.240
52	no	0	no	0	18.1449	no	0	3.07	1.94	7.37	132.807	6.86	607.796	3.98	0.51	19.7217	2.51	217	41.21	39.605 to 44.410
50	no	0	no	0	29.4118	no	0	3.73	2.27	5.57	100.371	1.21	107.206	5.34	1.12	43.3104	3.71	80.7	44.72	higher than 44.410
50	no	0	no	0	24.6914	no	0	4.26	2.21	11.51	207.41	0.77	68.222	4.54	1.25	48.3375	2.77	66	39.34	35.240 to 39.605
50	no	0	no	0	19.5918	no	0	3.81	2.14	10.9	196.418	2.13	188.718	5.11	1.26	48.7242	3.22	93.5	32.09	lower than 35.240
50	no	0	no	0	23.9869	no	0	4.31	2.29	5.48	98.7496	2.18	193.148	5.89	1.29	49.8843	4.01	54.5	36.61	35.240 to 39.605
58	no	0	no	0	27.0416	no	0	5.3	2.19	4.32	77.8464	1.01	89.486	5.42	1.28	49.4976	3.47	66.9	38.13	35.240 to 39.605
50	no	0	no	0	24.8163	no	0	3.9	2.28	4.84	87.2168	0.56	49.616	5.18	1.5	58.005	3.23	79.5	33.07	lower than 35.240
50	no	0	no	0	26.4236	no	0	3.61	2.14	6.12	110.282	1.43	126.698	3.85	0.99	38.2833	2.69	81.1	42.4	39.605 to 44.410
51	no	0	no	0	30.3461	no	0	3.99	2.35	7.55	136.051	2.52	223.272	4.67	0.87	33.6429	3	62.6	53.55	higher than 44.410
51	no	0	no	0	25.9516	no	0	4.05	2.29	5.81	104.696	0.98	86.828	3.64	1.09	42.1503	2.18	82.1	39.47	35.240 to 39.605
53	no	0	no	0	25.2801	no	0	3.89	2.41	4.71	84.8742	1.13	100.118	4.96	1.33	51.4311	3.17	83.3	35.91	35.240 to 39.605
50	no	0	no	0	23.8884	no	0	3.39	2.34	5.59	100.732	1.95	172.77	3.94	0.94	36.3498	2.24	85.1	39.39	35.240 to 39.605
53	no	0	no	0	27.4717	no	0	4.71	2.22	4.42	79.6484	3.09	273.774	5.52	1.52	58.7784	3.11	54.5	40.94	39.605 to 44.410
59	no	0	no	0	23.3067	no	0	4.05	2.4	4.56	82.1712	3.51	310.986	6.8	1.09	42.1503	4.24	79.29	38.4	35.240 to 39.605
52	no	0	no	0	26.5118	no	0	4.21	2.43	4.97	89.5594	0.77	68.222	4.59	1.5	58.005	2.49	50.5	35.98	35.240 to 39.605
60	no	0	no	0	24.8016	no	0	4.42	2.34	5.99	107.94	2.07	183.402	4.24	1.25	48.3375	2.29	47.93	38.3	35.240 to 39.605
54	no	0	no	0	23.939	no	0	4.44	2.2	5.04	90.8208	2.07	183.402	4.78	1.11	42.9237	3	81.9	37.57	35.240 to 39.605
52	no	0	no	0	26.8519	no	0	3.78	2.25	5.88	105.958	2.13	188.718	5.95	1.04	40.2168	4.22	65.1	43.56	39.605 to 44.410
50	no	0	no	0	23.6614	no	0	3.58	2.19	15.1	272.102	0.66	58.476	3.64	1.05	40.6035	1.93	69.35	40.89	39.605 to 44.410
54	no	0	no	0	25.3815	no	0	4.63	2.15	4.87	87.7574	2.67	236.562	8.2	1.29	49.8843	5.77	71.2	39.09	35.240 to 39.605
50	no	0	no	0	21.6296	no	0	5.01	2.31	4.8	86.496	1.01	89.486	5.13	1.1	42.537	3.31	74.2	32.12	lower than 35.240
54	no	0	no	0	28.6927	no	0	3.92	2.5	5.3	95.506	4.61	408.446	6.03	1.16	44.8572	3.89	93.2	48.25	higher than 44.410
50	no	0	no	0	25	no	0	3.93	2.59	5.41	97.4882	2.33	206.438	5.7	1.1	42.537	3.93	35.2	39.96	39.605 to 44.410
55	no	0	no	0	26.1286	no	0	4.28	2.6	5.46	98.3892	1.18	104.548	4.62	1.17	45.2439	3.16	60.8	39.12	35.240 to 39.605
57	no	0	no	0	32.872	no	0	4.14	2.31	6.13	110.463	1.88	166.568	4.2	1.2	46.404	2.53	51.6	51.05	higher than 44.410
50	no	0	no	0	30.4705	no	0	4.17	2.43	4.73	85.2346	0.77	68.222	3.84	1.29	49.8843	2.39	61.8	42.66	39.605 to 44.410
51	no	0	no	0	25.5102	no	0	4.25	2.24	6.85	123.437	0.93	82.398	4.54	1.05	40.6035	2.96	72.4	39.92	39.605 to 44.410
58	no	0	no	0	24.9135	no	0	4.02	2.47	6.89	124.158	1.36	120.496	4.78	1.21	46.7907	3.35	106.2	38.28	35.240 to 39.605
52	no	0	no	0	26.0276	no	0	3.59	2.55	4.29	77.3058	2.22	196.692	4.95	1.26	48.7242	3.23	77.3	39.26	35.240 to 39.605
53	no	0	no	0	24.2215	no	0	4.36	2.11	5.12	92.2624	2.06	182.516	6.21	1.22	47.1774	4.4	64.3	37.11	35.240 to 39.605
56	no	0	no	0	30.8642	no	0	4.41	2.3	6.36	114.607	0.71	62.906	5.67	1.5	58.005	3.41	72.3	43.15	39.605 to 44.410
52	no	0	no	0	23.8754	no	0	4.11	2.46	5.91	106.498	1.53	135.558	4.9	1.21	46.7907	3.24	72.7	36.34	35.240 to 39.605
50	no	0	no	0	22.9854	no	0	4.35	2.29	5.34	96.2268	2.17	192.262	5.65	1.1	42.537	4.06	58.6	36.48	35.240 to 39.605
51	no	0	no	0	29.4023	no	0	4.22	2.42	6.37	114.787	2.28	202.008	3.29	0.84	32.4828	1.94	67.6	51.25	higher than 44.410
53	no	0	no	0	25.8166	no	0	3.66	2.37	5.26	94.7852	1.47	130.242	4.29	1.35	52.2045	2.22	90.6	37.64	35.240 to 39.605
57	no	0	no	0	27.0641	no	0	4.1	2.43	5.5	99.11	2.21	195.806	6.07	1.56	60.3252	4.17	65.3	39.45	35.240 to 39.605
56	no	0	no	0	27.7323	no	0	4.14	2.25	4.92	88.6584	1.21	107.206	3.5	0.79	30.5493	2.19	113	45.82	higher than 44.410
52	no	0	no	0	23.1405	no	0	3.76	2.32	4.64	83.6128	1.42	125.812	4.58	1.17	45.2439	2.92	73	34.48	lower than 35.240
55	no	0	no	0	20.5693	no	0	4.61	2.34	5.07	91.3614	0.72	63.792	4.66	1.56	60.3252	2.78	82	27.63	lower than 35.240
53	no	0	no	0	23.5294	no	0	4.31	2.48	7.35	132.447	2.88	255.168	5.46	0.91	35.1897	3.61	73	41.32	39.605 to 44.410
53	no	0	no	0	19.3625	no	0	4.45	2.26	5.11	92.0822	1.41	124.926	5.44	1.26	48.7242	3.51	77	28.56	lower than 35.240
51	no	0	no	0	24.3375	no	0	4.12	2.38	5.33	96.0466	1.75	155.05	5.5	1.22	47.1774	3.98	73.6	36.94	35.240 to 39.605
50	no	0	no	0	25.9516	no	0	4.21	2.35	4.88	87.9376	1.06	93.916	3.91	0.83	32.0961	2.53	152	41.87	39.605 to 44.410
56	no	0	no	0	23.8751	no	0	4.36	2.26	7.21	129.924	0.67	59.362	5.24	1.39	53.7513	3.07	70	34.54	lower than 35.240
56	no	0	no	0	25.2092	no	0	4.07	2.39	6.04	108.841	1.02	90.372	3.25	0.82	31.7094	1.88	64.1	41.79	39.605 to 44.410
56	no	0	no	0	29.4118	no	0	4.04	2.5	8.1	145.962	2.27	201.122	4.34	1.17	45.2439	2.4	102.4	47.84	higher than 44.410
55	no	0	no	0	25.8546	no	0	5.2	2.45	7.25	130.645	0.62	54.932	4.96	1.76	68.0592	2.83	43.4	35.26	35.240 to 39.605
53	no	0	no	0	24.2215	no	0	4.09	2.43	4.83	87.0366	1.94	171.884	7.47	1.51	58.3917	5.35	48.5	34.81	lower than 35.240
51	yes	1	no	0	24.9649	no	0	4.58	2.22	5.21	93.8842	2.02	178.972	6.72	1.25	48.3375	4.76	90.92	38.01	35.240 to 39.605
54	no	0	no	0	31.5721	no	0	4.22	2.27	5.36	96.5872	2.87	254.282	5.98	1.19	46.0173	4.07	74.4	50.32	higher than 44.410
54	no	0	no	0	27.4406	no	0	3.68	2.19	5.01	90.2802	2.25	199.35	3.94	1.19	46.0173	2.19	87.49	42.56	39.605 to 44.410
56	yes	1	no	0	32.7186	no	0	5.03	2.48	21.39	385.448	2.61	231.246	5.23	1.23	47.5641	3.24	73.55	58.53	higher than 44.410
50	no	0	no	0	23.7654	no	0	4.05	2.28	6.68	120.374	0.93	82.398	4.11	1.46	56.4582	2.3	66.19	34.04	lower than 35.240
55	no	0	no	0	26.2188	no	0	4.82	2.27	4.56	82.1712	1.26	111.636	4.98	1.57	60.7119	2.89	149.54	35.88	35.240 to 39.605
51	no	0	no	0	26.7755	no	0	4.39	2.28	5.1	91.902	1.62	143.532	4.64	1.02	39.4434	3.12	92.36	42.19	39.605 to 44.410
58	yes	1	no	0	25.1024	no	0	4.36	2.34	5.34	96.2268	0.94	83.284	3.07	1.73	66.8991	1.24	93.54	33.56	lower than 35.240
58	no	0	no	0	21.1073	no	0	4.24	2.18	5.15	92.803	1.73	153.278	4.72	0.87	33.6429	3.29	92.48	34.97	lower than 35.240
59	no	0	no	0	24.7721	no	0	4.52	2.3	5.11	92.0822	1.01	89.486	3.64	1.47	56.8449	1.99	82.43	34.4	lower than 35.240
51	no	0	no	0	27.7447	no	0	4.76	2.31	11.29	203.446	2.29	202.894	4.14	1.08	41.7636	2.45	117.72	47.67	higher than 44.410
59	no	0	no	0	32.0461	no	0	4.3	2.27	4.57	82.3514	2.19	194.034	4.83	0.88	34.0296	3.26	64.84	53.44	higher than 44.410
52	no	0	no	0	24.8163	no	0	4.13	2.34	4.86	87.5772	2.32	205.552	5.7	1.22	47.1774	3.87	68.49	38.26	35.240 to 39.605
52	no	0	no	0	20.7612	no	0	4.14	2.29	4.97	89.5594	1.34	118.724	4.2	2.18	84.3006	1.79	53.48	26.67	lower than 35.240
55	yes	1	no	0	25.7122	no	0	3.68	2.19	12.37	222.907	24.8	2197.28	13.47	1.11	42.9237	3.89	115.81	53.89	higher than 44.410
54	no	0	no	0	26.3465	no	0	4.09	2.29	4.85	87.397	2.64	233.904	4.18	1.11	42.9237	2.43	63.68	42.14	39.605 to 44.410
53	yes	1	no	0	26.2336	no	0	5.67	2.29	9.44	170.109	0.83	73.538	4.48	1.24	47.9508	2.78	90.6	40.84	39.605 to 44.410
52	no	0	no	0	25.5102	no	0	5.05	2.39	5.37	96.7674	1.44	127.584	4.91	1.3	50.271	3.11	95.61	37.58	35.240 to 39.605
57	no	0	no	0	25.8264	no	0	4.93	2.34	4.43	79.8286	0.82	72.652	4.56	1.45	56.0715	2.81	89.65	34.94	lower than 35.240
59	no	0	no	0	27.7551	no	0	4.75	2.25	6.12	110.282	0.85	75.31	5.84	1.34	51.8178	4.08	88.04	40	39.605 to 44.410
57	yes	1	no	0	31.0204	no	0	4.15	2.17	6.41	115.508	2.69	238.334	4.65	1.16	44.8572	2.73	114.61	50.16	higher than 44.410
52	no	0	no	0	29.0548	no	0	4.88	2.32	6.9	124.338	2.43	215.298	5.66	1.24	47.9508	3.67	88.24	46.09	higher than 44.410
58	no	0	no	0	24.5675	no	0	3.99	2.19	4.86	87.5772	0.97	85.942	4.01	1.16	44.8572	2.63	159.7	35.94	35.240 to 39.605
59	no	0	no	0	27.1605	no	0	4.42	2.28	6.35	114.427	2.27	201.122	2.8	0.79	30.5493	1.42	145.69	48.16	higher than 44.410
54	no	0	no	0	25.6055	no	0	4.26	2.28	5.03	90.6406	1.98	175.428	5.81	1.46	56.4582	3.71	78.23	37.3	35.240 to 39.605
54	yes	1	no	0	26.5759	no	0	4.35	2.37	6.06	109.201	5.61	497.046	8.65	1.32	51.0444	5.97	82.84	44.42	higher than 44.410
55	no	0	no	0	31.5617	no	0	4.41	2.46	10.3	185.606	1.37	121.382	4.86	0.99	38.2833	3.39	133.39	53.67	higher than 44.410
54	no	0	no	0	26.0933	no	0	4.23	2.31	4.88	87.9376	1.98	175.428	3.71	1.05	40.6035	1.92	72.22	41.29	39.605 to 44.410
56	no	0	no	0	21.4844	no	0	4.29	2.32	5.02	90.4604	1.1	97.46	5.89	1.61	62.2587	3.82	118.27	29.27	lower than 35.240
53	no	0	no	0	27.4145	no	0	4.33	2.17	5.71	102.894	1.02	90.372	5.84	1.29	49.8843	3.97	121.6	39.9	39.605 to 44.410
60	no	0	no	0	28.3447	no	0	4.44	2.28	5.25	94.605	0.7	62.02	4.04	1.39	53.7513	2.31	94.61	39.31	35.240 to 39.605
52	no	0	no	0	24.2424	no	0	4.09	2.36	4.75	85.595	1.01	89.486	4.39	1.45	56.0715	2.59	72.17	33.49	lower than 35.240
56	no	0	no	0	26.8544	no	0	4.23	2.29	5.34	96.2268	1.9	168.34	5.66	1.27	49.1109	3.69	73.32	40.6	39.605 to 44.410
54	no	0	no	0	27.3982	no	0	3.9	2.24	6.82	122.896	11.51	1019.79	4.83	0.6	23.202	2.82	73.57	62.24	higher than 44.410
58	no	0	no	0	24.5351	no	0	5.22	2.36	11.18	201.464	3.35	296.81	7.7	1.36	52.5912	5.16	66.5	40.56	39.605 to 44.410
58	no	0	no	0	25.2493	no	0	4.16	2.26	4.64	83.6128	1.2	106.32	4.58	1.33	51.4311	2.7	101.27	35.95	35.240 to 39.605
60	yes	1	no	0	29.7143	no	0	4.15	2.32	6.57	118.391	1.1	97.46	4.76	1.46	56.4582	2.86	59.49	42.81	39.605 to 44.410
57	yes	1	no	0	29.4107	no	0	5.07	2.34	4.55	81.991	0.81	71.766	4.83	1.37	52.9779	3.01	88.79	40.47	39.605 to 44.410
53	no	0	no	0	22.3214	no	0	4.33	2.26	4.79	86.3158	1.22	108.092	5.04	1.33	51.4311	3.29	57.21	31.93	lower than 35.240
57	no	0	no	0	25.763	no	0	4.14	2.31	4.57	82.3514	1.83	162.138	5.69	1.02	39.4434	3.9	86.41	40.58	39.605 to 44.410
57	yes	1	no	0	23.1405	no	0	4.36	2.25	5.91	106.498	3.12	276.432	5.86	1.66	64.1922	3.36	78.21	34.43	lower than 35.240
52	no	0	no	0	23.7387	no	0	4.09	2.37	5.51	99.2902	1.15	101.89	4.79	1.65	63.8055	2.76	52.66	32.59	lower than 35.240
50	yes	1	no	0	30.6793	no	0	3.95	2.3	5.94	107.039	2.23	197.578	5.39	1.04	40.2168	3.37	102.93	49.99	higher than 44.410
50	no	0	no	0	24.0238	no	0	3.79	2.18	5.06	91.1812	0.94	83.284	5.35	1.74	67.2858	3.21	127.15	31.86	lower than 35.240
50	yes	1	no	0	28.3675	no	0	4.95	2.3	7.09	127.762	0.97	85.942	3.01	1.21	46.7907	1.63	98.75	43.02	39.605 to 44.410
51	no	0	no	0	26.3656	no	0	4.25	2.28	15.02	270.66	2.23	197.578	6.11	1.02	39.4434	4.29	107.27	47.38	higher than 44.410
60	yes	1	no	0	25.4694	no	0	4.32	2.32	5.39	97.1278	0.67	59.362	2.9	1.37	52.9779	1.3	74.13	35.51	35.240 to 39.605
51	no	0	no	0	26.1493	no	0	4.07	2.23	4.73	85.2346	2.62	232.132	4.44	1.59	61.4853	2.2	84.75	38.08	35.240 to 39.605
54	yes	1	no	0	33.9506	no	0	3.86	2.32	5.13	92.4426	1.4	124.04	3.73	1.54	59.5518	1.78	84.41	47.62	higher than 44.410
55	no	0	no	0	29.3524	no	0	4.27	2.4	4.75	85.595	2.35	208.21	3.69	0.89	34.4163	2.22	104.96	49.26	higher than 44.410
50	no	0	no	0	25.6173	no	0	4.74	2.37	4.71	84.8742	1.91	169.226	6.2	1.37	52.9779	4.01	94.09	37.59	35.240 to 39.605
51	yes	1	no	0	29.0548	no	0	3.93	2.35	5.29	95.3258	4.45	394.27	4.99	0.97	37.5099	2.96	74.3	51.07	higher than 44.410
59	no	0	no	0	24.6181	no	0	4.13	2.28	6.29	113.346	1.04	92.144	5.29	1.47	56.8449	3.3	87.22	35.12	lower than 35.240
55	yes	1	no	0	25.5036	no	0	3.63	2.29	7.47	134.609	1.15	101.89	5.03	2	77.34	2.66	84.62	34.7	lower than 35.240
56	no	0	no	0	21.7993	no	0	4.66	2.31	17.5	315.35	1.32	116.952	2.3	1.13	43.6971	0.72	52.29	38.18	35.240 to 39.605
58	no	0	no	0	28.0277	no	0	4.95	2.4	9.11	164.162	1.52	134.672	4.87	1.53	59.1651	2.84	88.7	42.15	39.605 to 44.410
52	no	0	no	0	25.0995	no	0	3.83	2.33	4.64	83.6128	2.31	204.666	4.87	0.88	34.0296	3.33	73.22	42.11	39.605 to 44.410
54	no	0	no	0	21.7738	no	0	4.17	2.27	5.64	101.633	2.09	185.174	5.03	1.29	49.8843	2.99	68.46	33.2	lower than 35.240
58	no	0	no	0	22.4913	no	0	4.95	2.46	13.8	248.676	0.73	64.678	3.59	1.17	45.2439	2.27	76.99	37.35	35.240 to 39.605
59	yes	1	no	0	25.8645	no	0	4.43	2.29	5.57	100.371	1.51	133.786	4.87	1.22	47.1774	3.22	89.67	39.01	35.240 to 39.605
52	no	0	no	0	21.0077	no	0	4.44	2.41	4.86	87.5772	2.12	187.832	5.66	1.16	44.8572	3.86	78.97	32.55	lower than 35.240
51	no	0	no	0	25.5354	no	0	3.84	2.23	4.63	83.4326	1.76	155.936	4.94	1.29	49.8843	3.05	85.19	37.73	35.240 to 39.605
54	yes	1	no	0	25.9259	no	0	4.24	2.45	16.5	297.33	1.14	101.004	6.46	1.15	44.4705	4.58	103.8	44.71	higher than 44.410
55	yes	1	no	0	20.7967	no	0	4.18	2.29	10.04	180.921	4.24	375.664	4.94	1.14	44.0838	2.66	141.1	36.27	35.240 to 39.605
51	yes	1	no	0	28.0816	no	0	4.4	2.32	5.77	103.975	1.42	125.812	4.52	0.84	32.4828	3.17	53.32	46.87	higher than 44.410
57	yes	1	no	0	28.0102	no	0	4.34	2.34	5.22	94.0644	7.15	633.49	5.84	1.14	44.0838	3.05	67.67	49.65	higher than 44.410
58	no	0	no	0	24.9649	no	0	4.17	2.31	4.4	79.288	1.23	108.978	5.23	1.13	43.6971	3.72	80.74	36.94	35.240 to 39.605
52	no	0	no	0	27.5482	no	0	4.4	2.19	5.98	107.76	2.09	185.174	5.67	1.09	42.1503	3.91	117.47	44.13	39.605 to 44.410
56	yes	1	no	0	24.8971	no	0	4.06	2.31	6.52	117.49	1.19	105.434	3.55	1.57	60.7119	1.81	66.36	35.35	35.240 to 39.605
53	no	0	no	0	23.5294	no	0	4.1	2.33	5.42	97.6684	2.48	219.728	5.27	1.6	61.872	3.05	56.91	34.38	lower than 35.240
53	no	0	no	0	19.3698	no	0	4.58	2.2	4.47	80.5494	1.56	138.216	5.78	1.82	70.3794	3.37	125.16	25.96	lower than 35.240
51	no	0	no	0	24.093	no	0	4.66	2.31	5.5	99.11	1.27	112.522	5.27	1.37	52.9779	3.42	72.31	34.83	lower than 35.240
54	no	0	no	0	24.6181	no	0	4.18	2.18	9.52	171.55	1.67	147.962	4.43	1.08	41.7636	2.37	154.5	40.87	39.605 to 44.410
54	no	0	no	0	28.0557	no	0	4.54	2.2	8.32	149.926	1.58	139.988	4	1.21	46.7907	2.16	67.66	44.4	39.605 to 44.410
53	no	0	no	0	25.2595	no	0	4.25	2.39	4.33	78.0266	5.34	473.124	5.44	1.04	40.2168	3.04	117.64	44.06	39.605 to 44.410
56	yes	1	no	0	21.2953	no	0	5.23	2.36	7.97	143.619	1.5	132.9	4.73	1.53	59.1651	2.69	75.26	31.52	lower than 35.240
52	no	0	no	0	27.5482	no	0	4.58	2.26	4.74	85.4148	2.2	194.92	4.86	1.42	54.9114	2.8	89.1	40.59	39.605 to 44.410
54	yes	1	no	0	24.0569	no	0	3.92	2.33	5.74	103.435	1.35	119.61	5.01	1.42	54.9114	3.24	55.35	34.76	lower than 35.240
52	no	0	no	0	26.3958	no	0	4.48	2.34	4.92	88.6584	2.03	179.858	6.75	1.23	47.5641	4.88	95.89	40.17	39.605 to 44.410
54	no	0	no	0	20.3223	no	0	4.8	2.25	7.84	141.277	0.4	35.44	2.88	1.17	45.2439	1.62	64.01	30.71	lower than 35.240
52	no	0	no	0	29.3878	no	0	4.01	2.23	5.15	92.803	1.73	153.278	4.69	1.01	39.0567	3.21	51.87	46.71	higher than 44.410
54	no	0	no	0	20.2812	no	0	4.36	2.25	4.32	77.8464	1.32	116.952	4.66	1.22	47.1774	3.05	76.72	29.51	lower than 35.240
50	no	0	no	0	26.9896	no	0	3.84	2.51	5.44	98.0288	1.76	155.936	3.47	1.18	45.6306	1.94	76.3	41.42	39.605 to 44.410
51	no	0	no	0	24.7245	no	0	4	2.28	5.06	91.1812	1.57	139.102	4.57	0.92	35.5764	3.24	119.35	39.96	39.605 to 44.410
55	yes	1	no	0	28.4053	no	0	3.79	2.19	8.4	151.368	4.06	359.716	5.61	1.29	49.8843	3.19	88.08	47.19	higher than 44.410
54	no	0	no	0	28.699	no	0	4.17	2.32	5.82	104.876	4.81	426.166	5.03	1.14	44.0838	2.59	51.96	48.93	higher than 44.410
54	yes	1	no	0	29.668	no	0	4.39	2.3	5.21	93.8842	1.27	112.522	2.91	0.95	36.7365	1.65	82.03	46.96	higher than 44.410
53	no	0	no	0	24.4898	no	0	4.21	2.15	6.64	119.653	1.06	93.916	4.64	1.25	48.3375	2.98	121.48	36.68	35.240 to 39.605
54	no	0	no	0	24.3865	no	0	4.4	2.26	7.74	139.475	0.81	71.766	3.59	1.04	40.2168	2.32	62.96	38.68	35.240 to 39.605
53	yes	1	no	0	22.3081	no	0	5.03	2.16	5.47	98.5694	0.67	59.362	4.19	1.35	52.2045	2.53	53.66	31.28	lower than 35.240
51	no	0	no	0	20.7451	no	0	4.31	2.28	5.79	104.336	0.92	81.512	5.09	1.14	44.0838	3.31	66.3	31.07	lower than 35.240
53	no	0	no	0	23.6614	no	0	4.21	2.35	4.79	86.3158	1.88	166.568	5.14	1.2	46.404	2.94	69.45	35.92	35.240 to 39.605
56	no	0	no	0	23.7812	no	0	4.22	2.33	4.34	78.2068	0.53	46.958	4.39	1.41	54.5247	2.95	55	31.61	lower than 35.240
54	no	0	no	0	26.0276	no	0	3.75	2.53	6.41	115.508	0.56	49.616	3.86	1.34	51.8178	2.06	34.9	37.16	35.240 to 39.605
51	no	0	no	0	23.8367	no	0	4.09	2.4	5.33	96.0466	1.44	127.584	6.04	1.54	59.5518	4.02	75.2	33.63	lower than 35.240
54	no	0	no	0	26.2976	no	0	4.44	2.34	5.81	104.696	1.65	146.19	5.51	1.32	51.0444	3.32	68.2	39.27	35.240 to 39.605
52	no	0	no	0	24.623	no	0	3.98	2.26	6.26	112.805	0.87	77.082	3.42	1.59	61.4853	1.42	90.4	34.15	lower than 35.240
62	no	0	no	0	19.4674	no	0	4.18	2.24	5.26	94.7852	0.65	57.59	4.91	1.55	59.9385	2.8	95.2	26.2	lower than 35.240
55	no	0	no	0	25.3906	no	0	4.24	2.5	6.84	123.257	0.96	85.056	4.77	1.44	55.6848	2.86	101.1	36.65	35.240 to 39.605
52	no	0	no	0	26.8745	no	0	4.43	2.33	12.89	232.278	1.74	154.164	5.66	1.39	53.7513	3.73	78.6	43.35	39.605 to 44.410
50	no	0	no	0	24.2215	no	0	4.39	2.34	4.34	78.2068	0.73	64.678	5.31	1.41	54.5247	3.28	81.27	32.7	lower than 35.240
58	no	0	no	0	27.1809	no	0	3.95	2.22	5.13	92.4426	11.25	996.75	8.38	0.71	27.4557	3.93	78.7	58.05	higher than 44.410
53	no	0	no	0	23.6244	no	0	4.31	2.24	4.97	89.5594	0.5	44.3	5.36	1.55	59.9385	3.41	84.6	31.21	lower than 35.240
53	no	0	no	0	29.7619	no	0	3.69	2.39	7.16	129.023	3.28	290.608	4.04	0.99	38.2833	2.13	83.73	51.5	higher than 44.410
52	no	0	no	0	22.2291	no	0	3.98	2.28	4.9	88.298	1.32	116.952	5.65	1.94	75.0198	3.08	67.4	29.25	lower than 35.240
51	no	0	no	0	30.4218	no	0	4.07	2.46	4.62	83.2524	2.3	203.78	6.34	0.82	31.7094	4.37	70.2	52.05	higher than 44.410
54	no	0	no	0	24.977	no	0	3.75	2.26	5.15	92.803	1.84	163.024	4.19	1.01	39.0567	3.01	65.8	39.89	39.605 to 44.410
53	no	0	no	0	23.6614	no	0	4.1	2.3	5.28	95.1456	2.48	219.728	5.07	1.15	44.4705	3.51	60.9	37.51	35.240 to 39.605
51	no	0	no	0	24.3911	no	0	3.95	2.25	5.9	106.318	2.62	232.132	5.48	0.99	38.2833	4.3	86	40.8	39.605 to 44.410
54	no	0	no	0	23.1481	no	0	3.99	2.35	4.02	72.4404	1.35	119.61	5.07	0.96	37.1232	3.51	99.7	35.72	35.240 to 39.605
53	no	0	no	0	19.487	no	0	4.2	2.29	3.97	71.5394	1.21	107.206	4.56	1.06	40.9902	3.2	71	28.98	lower than 35.240
56	no	0	no	0	22.9481	no	0	4.99	2.39	5.51	99.2902	0.56	49.616	4.57	1.53	59.1651	2.22	64.1	31.01	lower than 35.240
54	no	0	no	0	29.3658	no	0	4.44	2.54	4.95	89.199	1.95	172.77	3.67	1.37	52.9779	2.19	73.5	43.35	39.605 to 44.410
51	no	0	no	0	21.2031	no	0	4.52	2.44	5.35	96.407	1.22	108.092	5.59	1.34	51.8178	3.9	76.2	30.65	lower than 35.240
55	no	0	no	0	28.0557	no	0	5.31	2.57	5.42	97.6684	1.09	96.574	4.39	1.17	45.2439	2.96	68.1	41.77	39.605 to 44.410
58	no	0	no	0	25.763	no	0	4.07	2.7	7.23	130.285	1.09	96.574	3.19	1.07	41.3769	2.03	56.7	40.67	39.605 to 44.410
58	no	0	no	0	24.4418	no	0	4.55	2.58	5.49	98.9298	0.93	82.398	5.17	1.3	50.271	3.62	100.5	35.16	lower than 35.240
51	no	0	no	0	22.2041	no	0	4.46	2.21	4.42	79.6484	0.96	85.056	4.38	1.79	69.2193	1.94	106.2	28.81	lower than 35.240
52	no	0	no	0	22.8571	no	0	3.34	2.13	5.17	93.1634	1	88.6	4.58	1.57	60.7119	2.55	67.1	31.26	lower than 35.240
51	no	0	no	0	25.3515	no	0	3.97	2.26	5.2	93.704	0.81	71.766	5.21	2.27	87.7809	2.61	69.6	31.48	lower than 35.240
50	no	0	no	0	27.5482	no	0	3.89	2.48	4.7	84.694	1.85	163.91	4.65	1.21	46.7907	2.45	73.2	41.61	39.605 to 44.410
50	no	0	no	0	30.7787	no	0	3.92	2.3	5.45	98.209	1.84	163.024	5	1.38	53.3646	2.87	51.9	45.54	higher than 44.410
50	no	0	no	0	29.9383	no	0	4.11	2.43	5.57	100.371	1.3	115.18	6.52	1.6	61.872	4.43	66.5	41.77	39.605 to 44.410
53	no	0	no	0	28.075	no	0	3.9	2.27	5.02	90.4604	2.68	237.448	7.59	1.68	64.9656	4.81	51.6	40.6	39.605 to 44.410
52	no	0	no	0	27.1809	no	0	4.19	2.19	5.22	94.0644	0.76	67.336	5.08	1.5	58.005	2.88	75.8	37.1	35.240 to 39.605
51	no	0	no	0	23.1481	no	0	5.11	2.34	4.81	86.6762	2.49	220.614	4.56	1.65	63.8055	2.36	62.8	33.29	lower than 35.240
55	no	0	no	0	22.7244	no	0	3.72	2.34	5.1	91.902	1.5	132.9	5.1	1.4	54.138	2.77	88.6	32.78	lower than 35.240
50	no	0	no	0	25.7276	no	0	4.07	2.54	5.3	95.506	2.75	243.65	4.76	0.9	34.803	3.21	87	44.02	39.605 to 44.410
55	no	0	no	0	29.0659	no	0	3.9	2.3	5.47	98.5694	3.75	332.25	6.65	1.33	51.4311	4.28	83.6	46.26	higher than 44.410
50	no	0	no	0	26.2976	no	0	4.34	2.27	10.97	197.679	2.32	205.552	6.28	1.15	44.4705	4.05	59.5	44.34	39.605 to 44.410
52	no	0	no	0	28.7197	no	0	3.99	2.36	7.24	130.465	4.19	371.234	5.93	1.2	46.404	3.29	94.2	48.26	higher than 44.410
56	no	0	no	0	21.4619	no	0	4.18	2.51	4.32	77.8464	1.56	138.216	4.5	1.44	55.6848	2.55	121.93	30.34	lower than 35.240
50	no	0	no	0	22.8571	no	0	4.11	2.69	6.49	116.95	1.27	112.522	4.08	1.6	61.872	1.81	72.73	32.4	lower than 35.240
52	no	0	no	0	26.1493	no	0	4.36	2.4	12.42	223.808	2.78	246.308	5.38	1.12	43.3104	3.47	78	45.39	higher than 44.410
51	no	0	no	0	33.6123	no	0	5.05	2.38	9.62	173.352	2.58	228.588	4.49	1.29	49.8843	2.47	71.6	54.63	higher than 44.410
54	no	0	no	0	22.571	no	0	3.98	2.54	5.17	93.1634	1.45	128.47	5.96	1.8	69.606	3.4	91.42	30.6	lower than 35.240
50	no	0	no	0	24.2215	no	0	3.86	2.33	5.72	103.074	0.98	86.828	4.81	1.38	53.3646	2.74	65.6	34.59	lower than 35.240
50	no	0	no	0	26.1962	no	0	3.8	2.27	5.13	92.4426	6.07	537.802	6.63	1.04	40.2168	4.14	67.4	46.68	higher than 44.410
50	no	0	no	0	22.2291	no	0	4.48	2.4	4.8	86.496	2.31	204.666	4.06	0.93	35.9631	2.42	98.71	36.82	35.240 to 39.605
52	no	0	no	0	23.8751	no	0	3.6	2.35	5.96	107.399	0.96	85.056	4.08	1.22	47.1774	2.34	78.74	35.33	35.240 to 39.605
50	no	0	no	0	26.1224	no	0	3.74	2.45	11.23	202.365	2.01	178.086	5.48	1.33	51.4311	3.49	118.1	42.21	39.605 to 44.410
52	no	0	no	0	23.1241	no	0	3.89	2.47	4.89	88.1178	4.57	404.902	6.09	1.28	49.4976	3.63	85.3	37.72	35.240 to 39.605
56	no	0	no	0	24.6755	no	0	4.03	2.57	6.1	109.922	2.39	211.754	5.74	1.28	49.4976	3.88	108.54	38.37	35.240 to 39.605
54	no	0	no	0	25.5102	no	0	4.46	2.56	5.59	100.732	0.75	66.45	4.55	1.31	50.6577	3.17	86.7	36.33	35.240 to 39.605
54	no	0	no	0	25.2092	no	0	4.91	2.47	4.92	88.6584	2.88	255.168	5.1	1.3	50.271	3.05	65.65	39.06	35.240 to 39.605
56	no	0	no	0	27.1314	no	0	4.62	2.46	4.88	87.9376	0.85	75.31	5.37	1.4	54.138	3.44	61.08	37.56	35.240 to 39.605
55	no	0	no	0	24.2215	no	0	4.09	2.69	6.05	109.021	1.39	123.154	4.52	1.07	41.3769	3.13	66.1	37.94	35.240 to 39.605
54	no	0	no	0	29.4076	no	0	4.14	2.36	5.41	97.4882	1.55	137.33	5.69	1.06	40.9902	4	108.04	45.98	higher than 44.410
58	no	0	no	0	25.9516	no	0	3.99	2.67	6.33	114.067	3.09	273.774	5.48	1.53	59.1651	3.37	72.1	39.55	35.240 to 39.605
53	no	0	no	0	22.9854	no	0	3.92	2.66	4.84	87.2168	0.6	53.16	4.3	1.2	46.404	3.03	76.7	32.51	lower than 35.240
59	no	0	no	0	24.4193	no	0	4.13	2.67	7.33	132.087	5.6	496.16	6.27	0.93	35.9631	3.91	71.8	45.21	higher than 44.410
55	no	0	no	0	26.6436	no	0	3.94	2.45	5.31	95.6862	1.69	149.734	5.34	1.37	52.9779	3.68	92.7	39.14	35.240 to 39.605
56	no	0	no	0	27.1809	no	0	4.18	2.7	7.27	131.005	3.2	283.52	5.83	1.15	44.4705	4.16	90	45.13	higher than 44.410
53	no	0	no	0	25	no	0	4.71	2.29	5.52	99.4704	1.54	136.444	5.5	1.89	73.0863	2.93	71.93	33.87	lower than 35.240
54	no	0	no	0	27.7778	no	0	5.25	2.68	9.77	176.055	2.28	202.008	4.52	1.1	42.537	2.63	105.69	46.79	higher than 44.410
58	no	0	no	0	21.7993	no	0	4.97	2.47	6.27	112.985	1.03	91.258	5	1.23	47.5641	3.29	60.38	32.51	lower than 35.240
53	no	0	no	0	25.6896	no	0	4.3	2.4	4.46	80.3692	11.12	985.232	6.97	0.74	28.6158	2.75	54.8	53.95	higher than 44.410
51	no	0	no	0	26.9896	no	0	4.43	2.42	5.33	96.0466	2.07	183.402	5.67	1.27	49.1109	3.66	103.04	41.08	39.605 to 44.410
50	no	0	no	0	29.2969	no	0	4.49	2.54	5.97	107.579	1.25	110.75	5.02	1.47	56.8449	3.09	63.56	41.95	39.605 to 44.410
53	no	0	no	0	33.6123	no	0	3.66	2.64	6.12	110.282	3.46	306.556	5.91	1.44	55.6848	3.97	78.5	52.4	higher than 44.410
58	no	0	no	0	27.7551	no	0	4.17	2.55	5.36	96.5872	1.96	173.656	4.28	1.12	43.3104	2.68	76.88	43.49	39.605 to 44.410
50	no	0	no	0	24.6097	no	0	3.73	2.72	5	90.1	3.36	297.696	6.47	1.5	58.005	4.34	76.5	37.39	35.240 to 39.605
50	no	0	no	0	35.2653	no	0	4.22	2.67	5.35	96.407	1.73	153.278	5.48	1.16	44.8572	4.11	56.3	54.2	higher than 44.410
50	no	0	no	0	25.6489	no	0	4.38	2.66	5.25	94.605	0.96	85.056	3.34	1.2	46.404	2.01	65.9	37.52	35.240 to 39.605
57	no	0	no	0	26.8136	no	0	3.89	2.54	4.77	85.9554	2.08	184.288	5.16	1.46	56.4582	3.38	71.8	39.06	35.240 to 39.605
51	no	0	no	0	24.2215	no	0	4.74	2.42	5	90.1	1.68	148.848	5.75	1.34	51.8178	3.86	113.77	35.56	35.240 to 39.605
58	no	0	no	0	26.5625	no	0	4.46	2.41	5.93	106.859	1.29	114.294	3.24	1.11	42.9237	1.76	90.8	40.93	39.605 to 44.410
50	no	0	no	0	24.3375	no	0	4.15	2.49	5.05	91.001	1.74	154.164	5.23	1.16	44.8572	3.53	92.03	37.22	35.240 to 39.605
55	no	0	no	0	26.9896	no	0	5.07	2.26	4.71	84.8742	1.79	158.594	4.93	1.07	41.3769	3.38	106.69	42	39.605 to 44.410
54	no	0	no	0	26.7299	no	0	4.27	2.26	9.96	179.479	1.41	124.926	5.84	1.31	50.6577	3.91	90.7	42.09	39.605 to 44.410
51	no	0	no	0	30.111	no	0	4.87	2.49	5.27	94.9654	2.67	236.562	4.46	1.03	39.8301	2.77	102.4	49.48	higher than 44.410
54	no	0	no	0	27.3356	no	0	4.67	2.52	6.17	111.183	2.04	180.744	4.87	1.05	40.6035	3.13	74.36	44.27	39.605 to 44.410
53	no	0	no	0	28.4055	no	0	4.41	2.26	5.39	97.1278	0.92	81.512	5.19	1.34	51.8178	3.02	74	40.43	39.605 to 44.410
60	no	0	no	0	25.8645	no	0	3.95	2.68	5.54	99.8308	1.78	157.708	6.29	1.43	55.2981	4.42	71.5	37.89	35.240 to 39.605
51	no	0	no	0	26.2976	no	0	4.23	2.43	5.89	106.138	1.07	94.802	4.84	1.62	62.6454	3	100.9	36.4	35.240 to 39.605
57	no	0	no	0	27.9431	no	0	3.93	2.39	6.43	115.869	0.74	65.564	5.09	1.28	49.4976	3.52	36.01	40.78	39.605 to 44.410
54	no	0	no	0	23.5294	no	0	4.04	2.37	5.85	105.417	1.51	133.786	6.34	1.53	59.1651	4.46	63.5	33.69	lower than 35.240
54	no	0	no	0	31.4077	no	0	4.43	2.25	8.39	151.188	2.58	228.588	7.07	0.95	36.7365	5.47	76.9	54.68	higher than 44.410
55	no	0	no	0	25.2493	no	0	4.29	2.44	4.82	86.8564	1.4	124.04	5.51	1.38	53.3646	3.34	74	36.16	35.240 to 39.605
52	no	0	no	0	26.2976	no	0	3.82	2.19	4.77	85.9554	2.97	263.142	3.82	0.9	34.803	2.24	93.1	45.01	higher than 44.410
52	no	0	no	0	24.7721	no	0	4.74	2.64	5.17	93.1634	1.73	153.278	4.47	1.5	58.005	2.8	86.4	35.55	35.240 to 39.605
52	no	0	no	0	25.763	no	0	4.38	2.58	5.96	107.399	1.38	122.268	4.58	1.33	51.4311	3.04	82.4	38.05	35.240 to 39.605
53	no	0	no	0	24.2215	no	0	4.03	2.34	4.98	89.7396	1.41	124.926	3.95	0.93	35.9631	2.57	65.96	38.66	35.240 to 39.605
52	no	0	no	0	27.3356	no	0	3.86	2.54	4.85	87.397	1.16	102.776	5.46	1.34	51.8178	3.94	77.7	38.95	35.240 to 39.605
52	no	0	no	0	24.4418	no	0	3.98	2.44	5.32	95.8664	0.71	62.906	4.25	1.59	61.4853	2.57	51.9	32.87	lower than 35.240
54	no	0	no	0	27.5482	no	0	3.6	2.2	5.12	92.2624	1.97	174.542	6.36	1.5	58.005	4.16	84.7	39.91	39.605 to 44.410
51	no	0	no	0	23.5294	no	0	5.03	2.46	7.44	134.069	1.58	139.988	4.72	1.22	47.1774	3.03	77.01	36.7	35.240 to 39.605
53	no	0	no	0	23.9512	no	0	4.24	2.5	5.58	100.552	2.36	209.096	6.01	1.48	57.2316	4.05	61.4	35.6	35.240 to 39.605
51	no	0	no	0	29.3962	no	0	4.09	2.42	5.28	95.1456	1.01	89.486	5.8	1.4	54.138	4.12	94.36	41.49	39.605 to 44.410
51	no	0	no	0	25.9516	no	0	4.34	2.53	6.22	112.084	1.84	163.024	5.26	1.46	56.4582	3.6	77.6	38.34	35.240 to 39.605
60	no	0	no	0	23.9512	no	0	3.45	2.36	4.86	87.5772	1.44	127.584	5.02	1.56	60.3252	3.37	75.2	33.37	lower than 35.240
58	no	0	no	0	22.4913	no	0	3.89	2.31	4.19	75.5038	0.96	85.056	6.98	3.24	125.291	3.37	86.3	25.44	lower than 35.240
52	no	0	no	0	25.9516	no	0	4.22	2.22	5.89	106.138	1.81	160.366	6.54	1.66	64.1922	4.3	79.9	36.91	35.240 to 39.605
59	no	0	no	0	19.0381	no	0	4.44	2.3	4.42	79.6484	0.88	77.968	3.71	1.26	48.7242	2.23	82.16	26.79	lower than 35.240
50	no	0	no	0	23.5294	no	0	3.88	2.1	5.38	96.9476	2.49	220.614	4.94	1.34	51.8178	3.1	78.7	35.92	35.240 to 39.605
56	no	0	no	0	30.8248	no	0	4.16	2.31	13.14	236.783	1.93	170.998	3.14	0.9	34.803	1.86	79.4	56.16	higher than 44.410
58	no	0	no	0	28.0277	no	0	4.15	2.36	5.26	94.7852	1.35	119.61	4.66	1.39	53.7513	3.03	82.3	40.33	39.605 to 44.410
53	no	0	no	0	26.3656	no	0	4.12	2.49	5.83	105.057	1.33	117.838	5.12	1.53	59.1651	3.45	64.9	37.43	35.240 to 39.605
55	no	0	no	0	22.9926	no	0	3.94	2.19	4.68	84.3336	0.9	79.74	4.11	1.12	43.3104	2.27	102.1	33.65	lower than 35.240
57	no	0	no	0	23.3355	no	0	4.1	2.31	5.31	95.6862	0.88	77.968	5.54	1.3	50.271	3.77	74.46	33.33	lower than 35.240
50	no	0	no	0	35.4308	no	0	3.89	2.07	5.72	103.074	1.4	124.04	4.81	1.44	55.6848	2.73	76.8	51.11	higher than 44.410
57	no	0	no	0	21.9363	no	0	4.35	2.25	6.11	110.102	0.71	62.906	5.41	1.66	64.1922	3.67	73.1	29.75	lower than 35.240
50	no	0	no	0	22.0386	no	0	4.76	2.35	8.28	149.206	1.06	93.916	5.25	1.44	55.6848	3.42	92.77	32.74	lower than 35.240
56	no	0	no	0	24.8163	no	0	4.26	2.35	5.03	90.6406	1.77	156.822	4.84	1.08	41.7636	3.09	58.2	38.72	35.240 to 39.605
52	no	0	no	0	21.875	no	0	3.87	2.46	5.01	90.2802	3.53	312.758	5.18	0.96	37.1232	3.14	54.61	37.53	35.240 to 39.605
51	no	0	no	0	28.3447	no	0	4.17	2.42	5.9	106.318	1.74	154.164	5.07	0.97	37.5099	3.57	61.55	46.17	higher than 44.410
58	no	0	no	0	25.2595	no	0	4.28	2.59	5.18	93.3436	1.07	94.802	6.15	1.57	60.7119	4.01	79.77	34.69	lower than 35.240
54	no	0	no	0	20.7612	no	0	4.72	2.51	4.65	83.793	0.82	72.652	4.79	1.53	59.1651	2.89	71.68	27.89	lower than 35.240
54	no	0	no	0	23.03	no	0	3.76	2.34	5.03	90.6406	1.57	139.102	6.17	1.58	61.0986	4.13	81.66	32.31	lower than 35.240
54	no	0	no	0	21.5645	no	0	4.09	2.53	5.53	99.6506	2.68	237.448	5.45	1.14	44.0838	3.57	94.35	34.62	lower than 35.240
56	no	0	no	0	25.2595	no	0	4.52	2.58	6.58	118.572	2.18	193.148	5.29	1.47	56.8449	3.23	100.3	37.91	35.240 to 39.605
54	no	0	no	0	24.2215	no	0	4.24	2.2	5.58	100.552	4.44	393.384	6.04	1.02	39.4434	3.94	81.8	42.1	39.605 to 44.410
56	no	0	no	0	27.3797	no	0	4.26	2.46	6.44	116.049	2.36	209.096	4.07	0.93	35.9631	2.63	121.1	46.54	higher than 44.410
51	no	0	no	0	21.3839	no	0	4.24	2.58	5.42	97.6684	1.8	159.48	5.2	1.41	54.5247	3.12	77.26	31.4	lower than 35.240
52	no	0	no	0	24.9135	no	0	3.69	2.37	4.31	77.6662	1.07	94.802	4.19	1.33	51.4311	2.83	67.8	34.91	lower than 35.240
55	no	0	no	0	22.4082	no	0	3.99	2.45	5.6	100.912	1.51	133.786	5.29	1.45	56.0715	3.16	86.9	32.36	lower than 35.240
52	no	0	no	0	25.9516	no	0	3.99	2.34	9.38	169.028	1.36	120.496	4.91	1.09	42.1503	3.19	88.2	42.5	39.605 to 44.410
50	no	0	no	0	24.4898	no	0	4.28	2.42	4.88	87.9376	1.15	101.89	4.31	1.54	59.5518	2.25	72.2	33.71	lower than 35.240
50	no	0	no	0	26.4463	no	0	3.66	2.3	4.79	86.3158	1.12	99.232	4.45	1.23	47.5641	2.67	73.4	38.38	35.240 to 39.605
50	no	0	no	0	24.2215	no	0	3.6	2.13	11.46	206.509	6.59	583.874	4.29	0.44	17.0148	2.17	85	59.01	higher than 44.410
51	no	0	no	0	30.1038	no	0	4.17	2.19	5.36	96.5872	4.94	437.684	5.81	0.93	35.9631	3.07	60.4	54.17	higher than 44.410
55	no	0	no	0	23.8367	no	0	4.17	2.3	9.74	175.515	3.15	279.09	3.86	0.85	32.8695	2.36	94.6	43.99	39.605 to 44.410
61	no	0	no	0	24.8163	no	0	2.9	2.25	6.49	116.95	0.95	84.17	4.9	1.09	42.1503	3.05	111.3	38.22	35.240 to 39.605
56	no	0	no	0	26.1752	no	0	3.87	2.28	5.78	104.156	4.26	377.436	5.91	1.2	46.404	3.5	102	43.47	39.605 to 44.410
56	no	0	no	0	27.6361	no	0	4.06	2.32	5.42	97.6684	2.73	241.878	4.69	1.25	48.3375	2.65	66.9	43.33	39.605 to 44.410
51	no	0	no	0	22.2222	no	0	3.83	2.23	4.71	84.8742	1.71	151.506	4.6	1.06	40.9902	2.82	63.3	34.54	lower than 35.240
51	no	0	no	0	20.898	no	0	4.91	2.35	5.18	93.3436	1.04	92.144	5.97	1.38	53.3646	3.5	47.9	29.58	lower than 35.240
54	no	0	no	0	24.1633	no	0	4.19	2.32	4.81	86.6762	1.09	96.574	5.34	1.39	53.7513	3.4	92.45	33.95	lower than 35.240
56	no	0	no	0	32.1799	no	0	3.97	2.23	5.98	107.76	2.11	186.946	6.33	1.16	44.8572	4.63	67.1	50.74	higher than 44.410
52	no	0	no	0	21.7993	no	0	4.24	2.42	5.2	93.704	2.03	179.858	5.95	1.88	72.6996	3.21	56.7	30.03	lower than 35.240
52	no	0	no	0	23.5102	no	0	4.35	2.24	4.8	86.496	0.7	62.02	4.81	1.37	52.9779	2.81	80.1	32.33	lower than 35.240
54	no	0	no	0	25.2595	no	0	4.3	2.38	5.1	91.902	1.83	162.138	7.13	1.45	56.0715	5.07	57.6	36.67	35.240 to 39.605
50	no	0	no	0	26.3656	no	0	4.16	2.55	16.39	295.348	9.39	831.954	8.6	1.17	45.2439	4.37	128.1	50.21	higher than 44.410
50	no	0	no	0	22.8571	no	0	4.63	2.44	6.51	117.31	1.96	173.656	8.09	1.48	57.2316	6.01	86.7	33.95	lower than 35.240
53	no	0	no	0	27.6817	no	0	4.73	2.37	4.45	80.189	1.43	126.698	6.56	1.23	47.5641	4.24	54.9	40.56	39.605 to 44.410
52	no	0	no	0	23.533	no	0	4.39	2.62	6.41	115.508	2.31	204.666	4.64	1.06	40.9902	2.58	52.88	38.51	35.240 to 39.605
52	no	0	no	0	27.6361	no	0	4.59	2.39	5.04	90.8208	2.01	178.086	5.53	1.21	46.7907	4.04	68.2	42.29	39.605 to 44.410
50	yes	1	no	0	29.3962	no	0	3.49	2.37	5.36	96.5872	1.37	121.382	4.55	1.26	48.7242	3.06	64.6	43.5	39.605 to 44.410
50	no	0	no	0	24.0238	no	0	4.27	2.37	5.08	91.5416	0.55	48.73	5.13	1.68	64.9656	3.11	76	31.34	lower than 35.240
54	yes	1	no	0	23.7387	no	0	5.13	2.46	6.25	112.625	1.13	100.118	5.92	1.13	43.6971	3.88	115.03	36.35	35.240 to 39.605
51	no	0	no	0	21.8573	no	0	4.65	2.62	5.13	92.4426	0.66	58.476	4.48	1.73	66.8991	2.22	97.28	28.57	lower than 35.240
52	no	0	no	0	34.2857	no	0	4.52	2.43	5.72	103.074	3.1	274.66	5.33	0.88	34.0296	4.04	70.2	60.02	higher than 44.410
51	no	0	no	0	30.6667	no	0	4	2.26	5.14	92.6228	2.36	209.096	4.21	1.23	47.5641	2.65	82.2	47.46	higher than 44.410
53	no	0	no	0	34.6021	no	0	4.39	2.32	6.03	108.661	1.93	170.998	5.28	1.1	42.537	4.07	101	55	higher than 44.410
52	no	0	no	0	26.5338	no	0	3.68	2.32	5.53	99.6506	1.56	138.216	4.32	1.15	44.4705	2.46	77.4	40.7	39.605 to 44.410
50	no	0	no	0	26.9896	no	0	3.97	2.31	5.14	92.6228	1.95	172.77	4.23	1	38.67	2.39	74.19	43.42	39.605 to 44.410
57	no	0	no	0	24.2215	no	0	4.35	2.38	5.77	103.975	2.11	186.946	6.39	1.06	40.9902	4.44	90	38.99	35.240 to 39.605
50	no	0	no	0	23.1834	no	0	4.22	2.39	5.06	91.1812	1.65	146.19	4.24	1.12	43.3104	2.94	73.9	35.65	35.240 to 39.605
56	yes	1	no	0	24.9135	no	0	4.27	2.28	6	108.12	1.94	171.884	6.12	1.28	49.4976	4.43	72.3	38.06	35.240 to 39.605
50	no	0	no	0	23.5883	no	0	4.18	2.42	5.35	96.407	3	265.8	5.8	1.51	58.3917	3.56	45.9	35.54	35.240 to 39.605
50	no	0	no	0	25.8166	no	0	4.6	2.47	5.96	107.399	1.93	170.998	5.62	1	38.67	4.23	78.2	42.06	39.605 to 44.410
50	no	0	no	0	24.1633	no	0	4.06	2.37	5.79	104.336	3.3	292.38	6.23	1.23	47.5641	3.58	112	38.89	35.240 to 39.605
51	no	0	no	0	25.0995	no	0	4.53	2.39	5.11	92.0822	1.03	91.258	5.33	1.37	52.9779	3.54	64.2	35.52	35.240 to 39.605
54	yes	1	no	0	27.3588	no	0	4.27	2.35	7	126.14	1.86	164.796	5.09	1.19	46.0173	3.63	70.1	43.1	39.605 to 44.410
51	no	0	no	0	25.9516	no	0	4.04	2.42	6.03	108.661	0.85	75.31	4.48	2	77.34	2.19	73.7	33.89	lower than 35.240
58	no	0	no	0	25.2092	no	0	4.43	2.29	5.2	93.704	1.37	121.382	5.81	1.61	62.2587	3.81	86.1	34.98	lower than 35.240
58	no	0	no	0	24.093	no	0	4.12	2.27	5.34	96.2268	0.55	48.73	3.79	1.43	55.2981	2.13	75.9	32.93	lower than 35.240
55	no	0	no	0	23.6713	no	0	4.97	2.38	5.36	96.5872	3.92	347.312	4.66	1.26	48.7242	2.08	106.4	38.33	35.240 to 39.605
53	no	0	no	0	20.9573	no	0	3.92	2.32	5.4	97.308	1.22	108.092	5.39	1.86	71.9262	3.03	60.6	28	lower than 35.240
56	yes	1	no	0	26.0617	no	0	4.8	2.48	5.11	92.0822	2.19	194.034	5.87	1.17	45.2439	3.51	72	40.57	39.605 to 44.410
51	no	0	no	0	24.5351	no	0	4.4	2.36	5.52	99.4704	1.36	120.496	4.98	1.08	41.7636	3.02	88.2	37.91	35.240 to 39.605
54	no	0	no	0	25.2595	no	0	4.27	2.37	5.67	102.173	1.98	175.428	5.69	1	38.67	4.12	71.7	41.04	39.605 to 44.410
50	no	0	no	0	30.8112	no	0	3.81	2.43	9.39	169.208	1.65	146.19	6.11	1.2	46.404	3.92	66.5	49.64	higher than 44.410
58	no	0	no	0	28.0816	no	0	4.63	2.42	5	90.1	1.49	132.014	5.43	1.24	47.9508	3.94	71.8	41.67	39.605 to 44.410
54	no	0	no	0	24.4898	no	0	3.41	2.26	5.8	104.516	1.83	162.138	5.69	1.24	47.9508	4.21	108.4	37.44	35.240 to 39.605
51	no	0	no	0	28.3737	no	0	4.12	2.44	6.32	113.886	2.27	201.122	5.55	1.44	55.6848	3.84	92.9	42.78	39.605 to 44.410
51	yes	1	no	0	28.4005	no	0	4.22	2.39	7.62	137.312	2.57	227.702	4.72	1.1	42.537	3.28	81.7	47.09	higher than 44.410
52	no	0	no	0	24.5351	no	0	4.67	2.48	6.24	112.445	2.11	186.946	5.69	1.43	55.2981	3.95	119.2	36.81	35.240 to 39.605
53	no	0	no	0	23.0546	no	0	4.25	2.31	4.99	89.9198	2.59	229.474	4.7	1.31	50.6577	3	101.4	35.32	35.240 to 39.605
51	no	0	no	0	31.6346	no	0	4.12	2.29	5.47	98.5694	1.86	164.796	5.23	1.24	47.9508	3.83	68.4	48.15	higher than 44.410
50	no	0	no	0	24.6755	no	0	3.94	2.32	5.62	101.272	1.99	176.314	5.9	1.43	55.2981	3.84	91.9	36.51	35.240 to 39.605
55	yes	1	no	0	24.5089	no	0	4.43	2.41	6.35	114.427	1.84	163.024	6.6	1.08	41.7636	5.07	52.1	39.21	35.240 to 39.605
59	no	0	no	0	21.9671	no	0	4.37	2.24	5.56	100.191	1.56	138.216	5.63	1.31	50.6577	4.11	67.2	32.6	lower than 35.240
52	no	0	no	0	25.4694	no	0	4.31	2.36	8.17	147.223	2.34	207.324	4.13	1.15	44.4705	2.51	93.2	41.73	39.605 to 44.410
50	no	0	no	0	24.3827	no	0	4.23	2.32	5.5	99.11	1	88.6	4.69	1.12	43.3104	2.84	66	36.61	35.240 to 39.605
51	no	0	no	0	27.0416	no	0	3.22	2.38	5.14	92.6228	1.97	174.542	5.83	1.48	57.2316	3.39	105.2	39.32	35.240 to 39.605
51	no	0	no	0	28.3937	no	0	4.16	2.41	9.48	170.83	3.86	341.996	5.96	1.14	44.0838	4.18	65.8	48.95	higher than 44.410
52	no	0	no	0	30.1194	no	0	4.09	2.65	7.74	139.475	7.02	621.972	4.1	0.65	25.1355	1.93	108.74	63.55	higher than 44.410
53	no	0	no	0	25.2493	no	0	4.67	2.46	5.02	90.4604	1.8	159.48	4.58	0.99	38.2833	2.59	121.6	40.38	39.605 to 44.410
52	yes	1	no	0	24.858	no	0	4.28	2.56	6.39	115.148	0.99	87.714	6.12	2.05	79.2735	3.2	58.4	32.75	lower than 35.240
53	no	0	no	0	23.4568	no	0	4.02	2.36	9.92	178.758	1.21	107.206	8.66	1.75	67.6725	5.49	76.6	34.18	lower than 35.240
50	no	0	no	0	24.0569	no	0	5.4	2.5	4.95	89.199	1.56	138.216	5.27	1.24	47.9508	3.07	86.98	35.79	35.240 to 39.605
51	no	0	no	0	22.8571	no	0	4.45	2.38	5.28	95.1456	2.43	215.298	6.56	1.18	45.6306	4.79	75.8	35.92	35.240 to 39.605
50	no	0	no	0	21.7993	no	0	4.12	2.45	4.65	83.793	1.2	106.32	5.16	1.78	68.8326	2.65	51	28.91	lower than 35.240
50	no	0	no	0	24.5351	no	0	3.8	2.26	4.84	87.2168	0.68	60.248	6.08	1.55	59.9385	4.19	51.6	32.71	lower than 35.240
54	no	0	no	0	22.1453	no	0	4.05	2.39	4.47	80.5494	0.98	86.828	5.43	0.99	38.2833	3.52	87.96	33.49	lower than 35.240
54	yes	1	no	0	27.4406	no	0	3.84	2.42	5.59	100.732	1.6	141.76	7.67	1.52	58.7784	5.65	77.8	39.32	35.240 to 39.605
51	no	0	no	0	25.0135	no	0	4.19	2.31	5.26	94.7852	0.63	55.818	4.28	1.42	54.9114	2.46	79.2	34.36	lower than 35.240
52	no	0	no	0	23.3067	no	0	4.64	2.41	5.59	100.732	1.16	102.776	4.67	1.55	59.9385	2.77	69.2	32.55	lower than 35.240
54	no	0	no	0	29.4107	no	0	4.16	2.34	7.33	132.087	3.09	273.774	6.8	1.18	45.6306	5.08	77.7	48.4	higher than 44.410
51	no	0	no	0	26.5118	no	0	4.42	2.61	5.54	99.8308	1.32	116.952	4.82	1.01	39.0567	3.35	69.46	41.64	39.605 to 44.410
52	no	0	no	0	24.0569	no	0	4.57	2.67	18.42	331.928	1.45	128.47	6.61	1.81	69.9927	3.85	89.6	37.79	35.240 to 39.605
50	no	0	no	0	25.5102	no	0	3.73	2.29	5.46	98.3892	2.51	222.386	7.03	1.26	48.7242	5.32	81.8	39.63	39.605 to 44.410
59	yes	1	no	0	27.7323	no	0	4.16	2.38	5.05	91.001	1.66	147.076	4.24	1.4	54.138	2.56	69.9	40.27	39.605 to 44.410
58	no	0	no	0	22.4813	no	0	4.26	2.41	5.17	93.1634	3.08	272.888	5.79	1.12	43.3104	3.63	48.91	36.56	35.240 to 39.605
51	no	0	no	0	32.3884	no	0	5.05	2.41	11.66	210.113	5.38	476.668	5.4	1.06	40.9902	2.77	75.6	59.3	higher than 44.410
57	no	0	no	0	23.5294	no	0	4.06	2.3	5.38	96.9476	1.24	109.864	4.48	1.41	54.5247	2.65	77.8	33.63	lower than 35.240
57	no	0	no	0	24.623	no	0	4.59	2.29	5.14	92.6228	1.21	107.206	5.42	1.12	43.3104	3.83	43.3	37.1	35.240 to 39.605
50	no	0	no	0	22.7244	no	0	4.39	2.33	5.37	96.7674	0.62	54.932	3.7	1.36	52.5912	1.97	66.6	31.62	lower than 35.240
52	no	0	no	0	21.7993	no	0	3.96	2.28	7.66	138.033	0.98	86.828	4.03	1.38	53.3646	2.24	79.1	32.3	lower than 35.240
50	no	0	no	0	25.1486	no	0	3.91	2.36	7.69	138.574	5.29	468.694	6.65	1.04	40.2168	4.92	68.2	45.03	higher than 44.410
53	no	0	no	0	24.2215	no	0	4.42	2.38	5.5	99.11	3.57	316.302	6.1	1.14	44.0838	4.2	90.7	39.94	39.605 to 44.410
52	no	0	no	0	23.8754	no	0	4.4	2.21	7.37	132.807	0.56	49.616	6.19	1.77	68.4459	3.59	51.6	32.5	lower than 35.240
53	no	0	no	0	20.984	no	0	4.38	2.61	5.16	92.9832	0.68	60.248	5.8	1.82	70.3794	3.2	59.5	27.16	lower than 35.240
54	no	0	no	0	23.2434	no	0	4.73	2.39	6.27	112.985	1.14	101.004	5.44	1.55	59.9385	3.22	85.9	32.87	lower than 35.240
51	no	0	no	0	29.9616	no	0	4.67	2.37	5.38	96.9476	0.86	76.196	5.69	1.26	48.7242	4.04	75.5	43.16	39.605 to 44.410
51	no	0	no	0	25.1486	no	0	4.86	2.35	5.65	101.813	0.74	65.564	4.08	1.1	42.537	2.46	89.8	37.52	35.240 to 39.605
59	no	0	no	0	23.9869	no	0	4.71	2.31	10.24	184.525	1.54	136.444	6.03	1.44	55.6848	4.08	88	37.14	35.240 to 39.605
50	no	0	no	0	24.093	no	0	4.88	2.5	4.94	89.0188	2.65	234.79	4.87	1.11	42.9237	2.71	96.8	38.6	35.240 to 39.605
53	no	0	no	0	31.25	no	0	4	1.9	5.34	96.2268	2	177.2	4.28	1.02	39.4434	2.84	48.8	50.27	higher than 44.410
53	no	0	no	0	25.6055	no	0	4.42	2.31	4.92	88.6584	1.14	101.004	4.42	0.95	36.7365	3.15	78.9	39.99	39.605 to 44.410
50	no	0	no	0	26.2966	no	0	4.54	2.32	5.37	96.7674	1.91	169.226	8.3	1.45	56.0715	6.05	91.5	38.49	35.240 to 39.605
53	no	0	no	0	22.7732	no	0	4.02	2.28	5.33	96.0466	1.97	174.542	4.8	0.95	36.7365	3.47	47.3	37.31	35.240 to 39.605
54	no	0	no	0	28.3848	no	0	4.09	2.35	7.18	129.384	2.38	210.868	5.19	1.2	46.404	3.5	79.5	45.5	higher than 44.410
55	no	0	no	0	24.0055	no	0	4.16	2.32	5.43	97.8486	1.11	98.346	5.24	1.62	62.6454	3.29	76.8	32.97	lower than 35.240
50	no	0	no	0	25.1559	no	0	4.3	2.21	6.38	114.968	1.5	132.9	3.58	1.16	44.8572	1.75	101.1	38.98	35.240 to 39.605
54	no	0	no	0	26.4721	no	0	4	2.3	14.39	259.308	1.58	139.988	4.58	1.01	39.0567	2.77	139.1	46.87	higher than 44.410
54	no	0	no	0	30.4498	no	0	4.27	2.22	5.1	91.902	0.78	69.108	4.83	1.36	52.5912	2.79	58	42.51	39.605 to 44.410
54	yes	1	no	0	28.7317	no	0	3.91	2.33	8.33	150.107	1.27	112.522	3.3	0.9	34.803	1.88	63.5	48.74	higher than 44.410
54	no	0	no	0	29.6296	no	0	4.43	2.62	5.86	105.597	1.4	124.04	6.14	0.94	36.3498	4.35	88.5	47.94	higher than 44.410
53	no	0	no	0	23.6713	no	0	4.68	2.24	7.48	134.79	0.99	87.714	3.51	1.06	40.9902	1.89	64.7	37.47	35.240 to 39.605
50	no	0	no	0	27.3356	no	0	4.54	2.37	8.87	159.837	1.04	92.144	4.94	1.27	49.1109	2.82	121.9	42.26	39.605 to 44.410
50	no	0	no	0	23.6614	no	0	4.24	2.36	4.97	89.5594	0.77	68.222	4.19	1.51	58.3917	2.01	66.1	32.06	lower than 35.240
51	no	0	no	0	17.9931	no	0	4.59	2.39	6.65	119.833	0.96	85.056	5.02	1.99	76.9533	2.27	64	23.95	lower than 35.240
51	no	0	no	0	26.1962	no	0	4.1	2.47	5.22	94.0644	1.24	109.864	4.14	1.04	40.2168	2.38	37.8	40.39	39.605 to 44.410
51	yes	1	no	0	29.0367	no	0	3.74	2.3	6.19	111.544	4.33	383.638	4.43	0.93	35.9631	2.16	83.9	51.94	higher than 44.410
50	no	0	no	0	26.9896	no	0	4.42	2.4	6.48	116.77	0.96	85.056	4.92	1.26	48.7242	2.92	84.6	40.02	39.605 to 44.410
53	no	0	no	0	28.959	no	0	4.52	2.22	4.41	79.4682	2.12	187.832	4.56	1.13	43.6971	2.62	82.2	44.84	higher than 44.410
51	no	0	no	0	25.6896	no	0	4.65	2.3	5.49	98.9298	1.6	141.76	4.46	1.3	50.271	2.42	73.6	38.21	35.240 to 39.605
53	no	0	no	0	25.8264	no	0	4.51	2.31	9.03	162.721	7.23	640.578	4.82	0.82	31.7094	1.92	65.3	51.35	higher than 44.410
54	no	0	no	0	25.6173	no	0	4.26	2.31	6.91	124.518	1.32	116.952	3.03	0.74	28.6158	1.7	88.1	45.08	higher than 44.410
55	no	0	no	0	20.898	no	0	4.11	2.27	9.59	172.812	1.85	163.91	5.67	1.03	39.8301	3.63	96.6	35.35	35.240 to 39.605
51	no	0	no	0	25.1808	no	0	4.14	2.32	10.63	191.553	1.45	128.47	3.85	1.38	53.3646	1.83	91.8	39.49	35.240 to 39.605
53	no	0	no	0	23.6713	no	0	4.15	2.39	11.45	206.329	2.03	179.858	6.29	0.99	38.2833	4.46	94.6	41.46	39.605 to 44.410
50	no	0	no	0	26.6436	no	0	4.01	2.37	6.54	117.851	1.39	123.154	3.72	0.99	38.2833	2.01	103.9	43	39.605 to 44.410
50	no	0	no	0	26.0933	no	0	4.52	2.39	4.26	76.7652	1.27	112.522	4.25	1.04	40.2168	2.46	63.1	39.43	35.240 to 39.605
53	no	0	no	0	29.7211	no	0	3.79	2.35	6.76	121.815	2.82	249.852	5.31	1.17	45.2439	2.99	89.7	48.35	higher than 44.410
52	no	0	no	0	28.0557	no	0	4.09	2.29	5.57	100.371	1.86	164.796	4.21	0.87	33.6429	2.56	155.4	47.09	higher than 44.410
54	no	0	no	0	29.7265	no	0	4.53	2.31	5.72	103.074	0.89	78.854	4.1	1.06	40.9902	2.46	67.9	45.24	higher than 44.410
52	no	0	no	0	30.1194	no	0	4.67	2.49	8.53	153.711	1.9	168.34	6.56	0.99	38.2833	4.38	94.7	50.94	higher than 44.410
51	no	0	no	0	29.4029	no	0	3.98	2.4	7.95	143.259	2.59	229.474	4.11	1.02	39.4434	2.89	80.7	49.97	higher than 44.410
54	no	0	no	0	26.2966	no	0	4.71	2.39	4.43	79.8286	1.25	110.75	3.9	0.9	34.803	2.53	84	41.48	39.605 to 44.410
53	no	0	no	0	24.2215	no	0	4.36	2.35	5.21	93.8842	1.77	156.822	6.63	1.57	60.7119	4.68	24	34.46	lower than 35.240
53	no	0	no	0	23.1481	no	0	4.63	2.45	6.32	113.886	3.28	290.608	4.78	1.13	43.6971	3.23	68	38.3	35.240 to 39.605
52	yes	1	no	0	28.0863	no	0	3.77	2.37	8.3	149.566	2.18	193.148	4.61	0.88	34.0296	2.89	114	49.36	higher than 44.410
50	no	0	no	0	21.9671	no	0	5.56	2.6	10.91	196.598	0.92	81.512	4.6	1.43	55.2981	2.55	50.17	33.73	lower than 35.240
50	no	0	no	0	25.2595	no	0	4.36	2.2	5.56	100.191	1.34	118.724	4.72	1.34	51.8178	2.71	73.4	36.89	35.240 to 39.605
51	no	0	no	0	18.937	no	0	4.05	2.51	5.09	91.7218	1.61	142.646	7.19	1.01	39.0567	5.08	79.8	29.9	lower than 35.240
52	no	0	no	0	23.6713	no	0	3.92	2.27	5.86	105.597	5.35	474.01	4.44	0.79	30.5493	1.95	43.8	45.2	higher than 44.410
53	no	0	no	0	19.8177	no	0	4.96	2.42	5.81	104.696	1.21	107.206	5.21	1.57	60.7119	3.21	93.94	27.78	lower than 35.240
53	no	0	no	0	24.1115	no	0	4.4	2.39	6.43	115.869	3.09	273.774	7.38	1.24	47.9508	5.45	74.7	38.78	35.240 to 39.605
55	no	0	no	0	28.4055	no	0	4.33	2.31	4.5	81.09	1.01	89.486	4.78	1.34	51.8178	2.45	61.6	39.77	39.605 to 44.410
52	no	0	no	0	25.8166	no	0	4.32	2.36	4.56	82.1712	1.49	132.014	6.88	1.86	71.9262	4.36	59.15	34.36	lower than 35.240
53	no	0	no	0	30.4688	no	0	4.19	2.35	6.09	109.742	2.73	241.878	7.41	1.29	49.8843	5.33	71.8	47.8	higher than 44.410
53	no	0	no	0	29.321	no	0	4.25	2.38	5.01	90.2802	2.38	210.868	5.93	1.17	45.2439	3.94	92.2	45.91	higher than 44.410
51	no	0	no	0	25.3934	no	0	3.79	2.32	8.46	152.449	2.53	224.158	4.79	1.03	39.8301	3.25	69.8	43.21	39.605 to 44.410
52	no	0	no	0	24.2215	no	0	4.13	2.14	8.12	146.322	10.38	919.668	5.7	0.68	26.2956	2.82	83.2	52.6	higher than 44.410
56	no	0	no	0	26.4463	no	0	4.32	2.21	5.5	99.11	1.8	159.48	5.71	1.26	48.7242	3.91	48.2	40.01	39.605 to 44.410
54	no	0	no	0	32.8241	no	0	4.22	2.26	4.71	84.8742	1.49	132.014	6.23	1.19	46.0173	4.1	76.7	48.94	higher than 44.410
58	no	0	no	0	27.4717	no	0	4.87	2.37	5.06	91.1812	1.64	145.304	5.81	1.01	39.0567	4.11	74.4	43.41	39.605 to 44.410
53	no	0	no	0	22.2041	no	0	4.03	2.18	5.29	95.3258	7.61	674.246	5.2	1.39	53.7513	2.33	77.2	37.69	35.240 to 39.605
58	no	0	no	0	22.4913	no	0	4.45	2.3	5.08	91.5416	2.72	240.992	5.95	1.09	42.1503	4.21	67.9	36.37	35.240 to 39.605
51	no	0	no	0	27.5482	no	0	4.11	2.28	5.05	91.001	1.99	176.314	6.05	1.74	67.2858	3.08	67.48	38.49	35.240 to 39.605
53	no	0	no	0	24.4898	no	0	4.08	2.53	6.22	112.084	1.08	95.688	4.47	1.61	62.2587	2.78	64.3	34.19	lower than 35.240
55	no	0	no	0	25.4327	no	0	4.44	2.57	5.36	96.5872	3.91	346.426	6.04	1.16	44.8572	4.1	86.6	42.06	39.605 to 44.410
53	no	0	no	0	22.9854	no	0	3.89	2.33	5.85	105.417	1.47	130.242	4.27	1.11	42.9237	2.75	63.8	35.65	35.240 to 39.605
50	no	0	no	0	24.9135	no	0	3.19	2.17	6.41	115.508	1.27	112.522	5.51	0.99	38.2833	4.38	121	39.91	39.605 to 44.410
53	no	0	no	0	25.3515	no	0	3.73	2.29	4.99	89.9198	0.68	60.248	4.24	1.29	49.8843	2.46	85.7	35.53	35.240 to 39.605
57	no	0	no	0	23.8751	no	0	3.69	2.18	6.23	112.265	1.36	120.496	4.5	1.14	44.0838	2.97	111.7	36.85	35.240 to 39.605
53	no	0	no	0	24.977	no	0	3.81	2.17	4.68	84.3336	1.1	97.46	4.23	1.29	49.8843	2.53	109.5	35.67	35.240 to 39.605
55	no	0	no	0	26.4024	no	0	4.26	2.43	5.35	96.407	1.69	149.734	4.54	1.21	46.7907	2.53	108.1	40.07	39.605 to 44.410
54	no	0	no	0	23.9395	no	0	3.82	2.36	5.63	101.453	1.16	102.776	4.78	1.39	53.7513	2.67	71.4	34.38	lower than 35.240
53	no	0	no	0	26.8544	no	0	4.12	2.52	4.53	81.6306	0.51	45.186	3.46	1.74	67.2858	1.36	62.3	34.06	lower than 35.240
50	no	0	no	0	22.0386	no	0	4	2.24	4.19	75.5038	0.55	48.73	3.87	1.34	51.8178	2.14	74.4	29.57	lower than 35.240
59	no	0	no	0	21.2963	no	0	4.51	2.37	4.86	87.5772	0.75	66.45	5.13	1.57	60.7119	3.12	83.7	28.46	lower than 35.240
53	no	0	no	0	27.5134	no	0	4.4	2.38	5.58	100.552	0.82	72.652	4.96	1.68	64.9656	2.83	59.73	36.99	35.240 to 39.605
54	no	0	no	0	24.5089	no	0	4.54	2.21	4.46	80.3692	1.21	107.206	3.73	1.25	48.3375	2.33	62	35.33	35.240 to 39.605
51	no	0	no	0	27.7323	no	0	4.09	2.38	4.79	86.3158	2.49	220.614	6.08	1.21	46.7907	4.52	97	43.08	39.605 to 44.410
50	no	0	no	0	25.3515	no	0	4.14	2.31	4.9	88.298	1.03	91.258	4.38	0.97	37.5099	2.98	123.54	39.1	35.240 to 39.605
54	no	0	no	0	22.3863	no	0	3.93	2.29	4.9	88.298	0.69	61.134	4.09	1.28	49.4976	2.31	101.5	31.38	lower than 35.240
50	no	0	no	0	35.0765	no	0	3.06	2.08	5.18	93.3436	7.03	622.858	3.75	0.4	15.468	1.23	94	85.76	higher than 44.410
50	no	0	no	0	29.0174	no	0	3.79	2.21	4.45	80.189	0.36	31.896	4.88	1.42	54.9114	2.79	74.2	38.09	35.240 to 39.605
50	no	0	no	0	23.03	no	0	3.72	2.33	5.19	93.5238	0.89	78.854	5.12	1.57	60.7119	3.02	66.9	31.31	lower than 35.240
50	no	0	no	0	26.4463	no	0	3.86	2.14	5.01	90.2802	1.49	132.014	3.01	0.82	31.7094	2.03	52	43.95	39.605 to 44.410
50	no	0	no	0	25.6055	no	0	4.12	2.19	4.69	84.5138	0.58	51.388	3.3	1.29	49.8843	1.99	81	35.33	35.240 to 39.605
50	no	0	no	0	24.6181	no	0	3.89	2.43	4.83	87.0366	1.18	104.548	4.55	1.35	52.2045	2.66	80.3	35.04	lower than 35.240
51	no	0	no	0	27.7177	no	0	4.54	2.18	4.93	88.8386	1.38	122.268	4.75	1.23	47.5641	3.12	57.8	40.93	39.605 to 44.410
55	no	0	no	0	24.9135	no	0	4.24	2.37	6.49	116.95	3.53	312.758	5.9	1.04	40.2168	4.26	84	42.51	39.605 to 44.410
58	no	0	no	0	29.6296	no	0	3.75	2.31	5.45	98.209	1.9	168.34	5.56	1.02	39.4434	3.99	73.1	47.56	higher than 44.410
51	no	0	no	0	31.8339	no	0	5.53	2.54	4.87	87.7574	0.74	65.564	5.23	1.1	42.537	3.69	86.1	46.55	higher than 44.410
58	no	0	no	0	24.9108	no	0	3.95	2.51	4.76	85.7752	1.02	90.372	4.85	1.39	53.7513	2.92	100.59	34.81	lower than 35.240
52	no	0	no	0	26.4463	no	0	4.36	2.32	6.2	111.724	2.14	189.604	5.55	0.97	37.5099	3.45	87.23	43.95	39.605 to 44.410
53	no	0	no	0	28.0864	no	0	4.66	2.51	4.79	86.3158	0.78	69.108	4.09	1.26	48.7242	2.43	93.34	39.66	39.605 to 44.410
57	no	0	no	0	22.0932	no	0	4.25	2.25	4.39	79.1078	0.68	60.248	5.56	1.56	60.3252	3.4	55	29.02	lower than 35.240
53	no	0	no	0	28.3266	no	0	4.05	2.57	5.35	96.407	0.77	68.222	5.03	1.48	57.2316	2.89	80.6	38.94	35.240 to 39.605
56	no	0	no	0	23.4375	no	0	3.24	2.16	6.4	115.328	1.8	159.48	3.73	1.26	48.7242	1.88	54.4	35.98	35.240 to 39.605
54	no	0	no	0	28.3447	no	0	4.06	2.28	5.52	99.4704	0.9	79.74	3.75	1.09	42.1503	2.24	80.2	42.65	39.605 to 44.410
54	no	0	no	0	24.8016	no	0	4.26	2.3	4.69	84.5138	0.95	84.17	7.08	1.36	52.5912	5.16	120.4	34.63	lower than 35.240
59	no	0	no	0	25.6173	no	0	4.37	2.2	8.28	149.206	2.63	233.018	4.14	0.94	36.3498	2.67	92	44.74	higher than 44.410
56	no	0	no	0	28.9062	no	0	4.38	2.24	5	90.1	1.49	132.014	6.18	1.51	58.3917	4.17	100.1	40.82	39.605 to 44.410
53	no	0	no	0	30.8594	no	0	3.73	2.3	4.47	80.5494	1.75	155.05	5.11	1.22	47.1774	3.57	113	46.09	higher than 44.410
55	no	0	no	0	24.7721	no	0	3.74	2.25	5.28	95.1456	1.35	119.61	4.55	1.45	56.0715	2.54	85.2	35.29	35.240 to 39.605
51	no	0	no	0	36.8027	no	0	3.82	2.41	13.36	240.747	2.13	188.718	5.04	1.03	39.8301	3.15	85	64.99	higher than 44.410
59	no	0	no	0	24.6914	no	0	3.7	2.49	11.08	199.662	4.66	412.876	4.32	1.03	39.8301	1.91	70.4	44.89	higher than 44.410
58	no	0	no	0	27.7551	no	0	4.46	2.58	5.05	91.001	0.9	79.74	4.09	1.24	47.9508	2.27	98.1	39.92	39.605 to 44.410
53	no	0	no	0	29.7458	no	0	4.24	2.37	11.99	216.06	1.89	167.454	7.24	1.64	63.4188	4.5	94.3	45.84	higher than 44.410
57	no	0	no	0	26.7949	no	0	4.05	2.17	8.11	146.142	1.52	134.672	5.28	1.18	45.6306	3.56	80.2	42.47	39.605 to 44.410
51	no	0	no	0	24.3824	no	0	3.65	2.29	5.12	92.2624	0.78	69.108	5.93	1.37	52.9779	3.85	66.7	34	lower than 35.240
59	no	0	no	0	24.977	no	0	4.5	2.39	5.32	95.8664	1.98	175.428	5.46	1.12	43.3104	3.87	65.5	39.14	35.240 to 39.605
54	no	0	no	0	23.6614	no	0	4.74	2.46	5.24	94.4248	1.16	102.776	4.34	1.46	56.4582	2.44	77.9	33.29	lower than 35.240
57	no	0	no	0	24.0569	no	0	3.91	2.5	5.26	94.7852	0.85	75.31	5.21	2.2	85.074	2.57	39.3	30.2	lower than 35.240
51	no	0	no	0	21.2245	no	0	3.82	2.45	5.08	91.5416	0.39	34.554	4.02	1.77	68.4459	2.03	61.3	27.03	lower than 35.240
52	no	0	no	0	29.4107	no	0	3.76	1.91	5.02	90.4604	0.66	58.476	5.78	1.36	52.5912	3.77	58.91	40.65	39.605 to 44.410
56	no	0	no	0	22.5306	no	0	4.23	2.38	5.04	90.8208	0.83	73.538	4.03	1.24	47.9508	2.45	75.6	32.26	lower than 35.240
55	no	0	no	0	20.9366	no	0	3.45	2.55	4.92	88.6584	2.24	198.464	3.55	1.29	49.8843	1.74	67	31.75	lower than 35.240
56	no	0	no	0	30.1162	no	0	3.81	2.51	5.53	99.6506	1.41	124.926	4.38	0.98	37.8966	2.79	81.5	47.9	higher than 44.410
53	no	0	no	0	26.9896	no	0	3.76	2.38	4.79	86.3158	1.56	138.216	5.84	1.16	44.8572	3.8	61.4	40.72	39.605 to 44.410
57	no	0	no	0	28.0864	no	0	4	2.5	9.04	162.901	3.07	272.002	5.21	1.05	40.6035	3.04	88.5	48.48	higher than 44.410
56	no	0	no	0	27.0993	no	0	4.11	2.66	6.22	112.084	2.32	205.552	4.82	1.27	49.1109	2.83	55.5	42.19	39.605 to 44.410
54	no	0	no	0	25.7276	no	0	4.34	2.63	5.69	102.534	3.77	334.022	5.56	1.12	43.3104	2.36	83.9	42.94	39.605 to 44.410
55	no	0	no	0	23.8751	no	0	3.64	2.3	5.19	93.5238	5.53	489.958	5.27	0.87	33.6429	3.3	74.2	44.26	39.605 to 44.410
59	no	0	no	0	29.0698	no	0	3.68	2.54	4.89	88.1178	2.91	257.826	5.92	1.36	52.5912	3.61	41.4	44.55	higher than 44.410
51	no	0	no	0	25.4028	no	0	4.3	2.38	5.67	102.173	1.12	99.232	6.88	1.7	65.739	4.53	37.7	34.68	lower than 35.240
52	no	0	no	0	25.0593	no	0	4.46	2.69	5.24	94.4248	1.26	111.636	2.53	1	38.67	1.25	61.2	39.11	35.240 to 39.605
50	no	0	no	0	27.5482	no	0	4.54	2.62	6.56	118.211	2.9	256.94	5.3	1.31	50.6577	3.15	79.8	43.52	39.605 to 44.410
50	no	0	no	0	30.6425	no	0	4.24	2.3	4.83	87.0366	2.12	187.832	4.53	0.81	31.3227	2.96	100.14	52.41	higher than 44.410
53	no	0	no	0	31.0735	no	0	4.03	2.29	4.98	89.7396	3.33	295.038	6.01	0.77	29.7759	4.11	114.47	56.42	higher than 44.410
50	no	0	no	0	24.9135	no	0	3.85	2.31	5.21	93.8842	1	88.6	2.81	1.04	40.2168	1.4	64.24	37.91	35.240 to 39.605
53	no	0	no	0	24.2188	no	0	4.23	2.55	5.45	98.209	4.11	364.146	4.73	1.17	45.2439	2.45	80	40.21	39.605 to 44.410
54	no	0	no	0	26.2346	no	0	4.49	2.4	5.48	98.7496	0.89	78.854	3.88	1.2	46.404	2.35	60.5	38.43	35.240 to 39.605
59	no	0	no	0	23.1405	no	0	3.82	2.3	5.35	96.407	2.91	257.826	7.24	1	38.67	5.56	69.6	38.68	35.240 to 39.605
50	no	0	no	0	22.5981	no	0	4.24	2.57	5.24	94.4248	1.55	137.33	4.77	1.68	64.9656	2.58	77.9	31.33	lower than 35.240
52	no	0	no	0	29.7211	no	0	3.92	2.44	6.76	121.815	2.7	239.22	6.42	0.94	36.3498	4.9	77.3	51.11	higher than 44.410
56	no	0	no	0	29.0688	no	0	4.19	2.3	5.35	96.407	0.99	87.714	3.4	1.26	48.7242	1.84	56.4	42.16	39.605 to 44.410
53	no	0	no	0	27.4587	no	0	4.62	2.33	5.55	100.011	1.21	107.206	4.5	1.16	44.8572	2.84	111.8	41.34	39.605 to 44.410
50	no	0	no	0	28.0428	no	0	4.33	2.36	6.61	119.112	4.01	355.286	5.37	1.08	41.7636	3.09	85.1	47.98	higher than 44.410
56	no	0	no	0	23.5294	no	0	3.69	2.4	14.25	256.785	2.25	199.35	3.73	1.16	44.8572	1.95	108.4	40.63	39.605 to 44.410
56	no	0	no	0	22.5981	no	0	3.89	2.34	5.12	92.2624	0.9	79.74	4.35	1.3	50.271	2.8	75	32.17	lower than 35.240
54	no	0	no	0	24.1633	no	0	4.76	2.7	7.6	136.952	1.74	154.164	6.05	1.57	60.7119	3.77	77	35.65	35.240 to 39.605
50	no	0	no	0	22.9421	no	0	4.16	2.36	5.09	91.7218	1.58	139.988	4.23	1.15	44.4705	2.47	76	34.93	lower than 35.240
56	no	0	no	0	26.5927	no	0	4.08	2.45	16.85	303.637	1.79	158.594	4.56	1.46	56.4582	2.46	73	43.78	39.605 to 44.410
50	no	0	no	0	24.9337	no	0	4.11	2.15	4.56	82.1712	1.34	118.724	3.9	0.95	36.7365	2.26	84.5	39.06	35.240 to 39.605
51	no	0	no	0	24.977	no	0	4.61	2.45	5.4	97.308	1.57	139.102	5.52	0.94	36.3498	3.9	93	40.38	39.605 to 44.410
51	no	0	no	0	25.4581	no	0	4.48	2.47	4.14	74.6028	1.13	100.118	4.3	1.21	46.7907	2.41	73.1	36.53	35.240 to 39.605
50	no	0	no	0	24.9135	no	0	3.95	2.33	7.65	137.853	1.89	167.454	6.04	1.16	44.8572	3.9	109.4	39.91	39.605 to 44.410
54	no	0	no	0	22.4913	no	0	3.5	2.27	5.56	100.191	1.6	141.76	3.82	0.8	30.936	2.5	56.55	38.24	35.240 to 39.605
50	no	0	no	0	28.0863	no	0	5.06	2.44	14.57	262.551	3.85	341.11	6.72	0.94	36.3498	4.33	110.08	52.87	higher than 44.410
50	no	0	no	0	27.4286	no	0	3.94	2.55	7.16	129.023	3.11	275.546	4.4	1.16	44.8572	2.29	69.3	45.28	higher than 44.410
51	no	0	no	0	23.8754	no	0	3.81	2.42	4.83	87.0366	2.76	244.536	4.46	0.97	37.5099	2.62	75	39.76	39.605 to 44.410
50	no	0	no	0	24.4898	no	0	4.72	2.52	5.66	101.993	2	177.2	7.76	1.48	57.2316	4.94	87.38	35.96	35.240 to 39.605
51	no	0	no	0	23.5294	no	0	3.99	2.35	4.54	81.8108	0.65	57.59	4.39	1.29	49.8843	2.62	83.37	32.49	lower than 35.240
50	no	0	no	0	23.7812	no	0	4.38	2.39	5.53	99.6506	0.74	65.564	4.59	1.61	62.2587	2.17	79.4	32.11	lower than 35.240
51	no	0	no	0	19.4674	no	0	3.93	2.27	4.57	82.3514	1.21	107.206	6.39	1.44	55.6848	3.83	67.7	27.14	lower than 35.240
53	no	0	no	0	35.6647	no	0	4.45	2.41	5.36	96.5872	1.8	159.48	4.42	0.94	36.3498	2.74	78	58.21	higher than 44.410
54	no	0	no	0	24.5675	no	0	4.31	2.37	4.35	78.387	1.92	170.112	4.16	1.04	40.2168	2.38	82.67	38.5	35.240 to 39.605
54	no	0	no	0	31.8878	no	0	4.29	2.27	4.79	86.3158	4.24	375.664	5.27	0.89	34.4163	3.29	74.8	56.83	higher than 44.410
53	no	0	no	0	27.102	no	0	4.79	2.45	4.69	84.5138	2.41	213.526	5.78	1.04	40.2168	3.94	57.2	43.62	39.605 to 44.410
57	no	0	no	0	28.7197	no	0	4.88	2.29	5.68	102.354	1.09	96.574	5.03	1.31	50.6577	2.96	49.76	41.76	39.605 to 44.410
54	no	0	no	0	24.9649	no	0	4.52	2.23	5.65	101.813	1.46	129.356	4.79	1.07	41.3769	3.06	92.4	38.95	35.240 to 39.605
50	no	0	no	0	25.8166	no	0	4.01	2.29	6.34	114.247	1.52	134.672	4.6	1.33	51.4311	2.59	71.5	38.62	35.240 to 39.605
51	no	0	no	0	27.7778	no	0	4.64	2.52	7.06	127.221	1.66	147.076	4.18	1.45	56.0715	2.19	60.4	41.35	39.605 to 44.410
51	no	0	no	0	27.4506	no	0	4.52	2.35	5.29	95.3258	2.72	240.992	4.89	0.96	37.1232	2.75	76.9	46.08	higher than 44.410
50	no	0	no	0	22.231	no	0	4.77	2.5	4.99	89.9198	1.13	100.118	3.95	1.43	55.2981	2.1	88.19	31.21	lower than 35.240
52	no	0	no	0	21.9525	no	0	4.09	2.41	7.76	139.835	2.87	254.282	4.77	1.34	51.8178	2.57	90.43	34.92	lower than 35.240
50	no	0	no	0	26.8923	no	0	3.77	2.48	5.44	98.0288	2.97	263.142	4.63	1.12	43.3104	2.7	120.96	43.74	39.605 to 44.410
52	no	0	no	0	27.1706	no	0	4.29	2.62	5.57	100.371	12.71	1126.11	6.04	0.73	28.2291	2.92	94.06	58.49	higher than 44.410
54	no	0	no	0	24.1633	no	0	4.22	2.21	5.2	93.704	1.23	108.978	4.33	1.14	44.0838	2.51	93.8	36.32	35.240 to 39.605
51	no	0	no	0	25.2595	no	0	4.37	2.45	5.61	101.092	2.22	196.692	5.69	1.25	48.3375	3.39	68	39	35.240 to 39.605
57	no	0	no	0	25.9516	no	0	4.32	2.46	5.05	91.001	1.55	137.33	5.88	1.13	43.6971	3.97	162	39.61	39.605 to 44.410
55	no	0	no	0	24.8591	no	0	3.95	2.3	5.3	95.506	1.98	175.428	5.38	1.02	39.4434	3.54	110	39.93	39.605 to 44.410
50	no	0	no	0	25.9095	no	0	4.46	2.44	4.98	89.7396	1.15	101.89	4.85	1.43	55.2981	2.93	91.23	36.41	35.240 to 39.605
54	no	0	no	0	23.5666	no	0	4.13	2.36	11.61	209.212	3.7	327.82	5.8	1.25	48.3375	2.91	66.57	40.19	39.605 to 44.410
53	no	0	no	0	23.3556	no	0	4.58	2.29	5.49	98.9298	1.3	115.18	3.25	1.26	48.7242	1.44	55	34.53	lower than 35.240
55	no	0	no	0	24.0317	no	0	3.87	2.47	5.26	94.7852	1.44	127.584	4.95	1.06	40.9902	3.31	144	37.27	35.240 to 39.605
52	no	0	no	0	24.1633	no	0	4.04	2.48	5.44	98.0288	1.89	167.454	7.56	1.34	51.8178	4.89	92	36.08	35.240 to 39.605
54	no	0	no	0	27.31	no	0	4.55	2.52	4.87	87.7574	2.73	241.878	5.97	1.18	45.6306	3.77	113.64	43.13	39.605 to 44.410
53	no	0	no	0	27.1605	no	0	4.33	2.32	6.11	110.102	1.39	123.154	4.09	0.88	34.0296	2.57	53	44.95	higher than 44.410
54	no	0	no	0	30.0712	no	0	4.04	2.3	4.35	78.387	1.49	132.014	4.15	0.9	34.803	2.57	98.21	47.99	higher than 44.410
53	no	0	no	0	30.7787	no	0	3.65	2.39	5.32	95.8664	2.72	240.992	5.4	1.05	40.6035	3.18	39.68	50.44	higher than 44.410
52	no	0	no	0	25.8264	no	0	4.28	2.44	5.14	92.6228	4.17	369.462	5.75	1.25	48.3375	3.37	95.58	42.07	39.605 to 44.410
50	no	0	no	0	29.7458	no	0	4.19	2.22	5.53	99.6506	0.97	85.942	5.25	1.3	50.271	3.13	45.2	42.92	39.605 to 44.410
55	no	0	no	0	27.31	no	0	4.18	2.46	4.01	72.2602	1.71	151.506	6.89	1.42	54.9114	4.7	98	38.79	35.240 to 39.605
57	no	0	no	0	24.6181	no	0	4.05	2.44	7.79	140.376	1.36	120.496	4.56	1.29	49.8843	2.82	79	37.74	35.240 to 39.605
53	no	0	no	0	27.6095	no	0	3.79	2.37	6.2	111.724	1.76	155.936	5.5	1.08	41.7636	3.64	120.58	43.93	39.605 to 44.410
55	no	0	no	0	22.8931	no	0	4.47	2.42	6.94	125.059	4.8	425.28	4.88	1.25	48.3375	2.62	92.6	38.46	35.240 to 39.605
54	no	0	no	0	24.8971	no	0	4.09	2.48	8.84	159.297	1.63	144.418	4.02	0.98	37.8966	2.48	55	42.04	39.605 to 44.410
53	no	0	no	0	24.6181	no	0	3.99	2.36	4.37	78.7474	3.24	287.064	5.72	1.03	39.8301	3.47	76.52	40.73	39.605 to 44.410
53	no	0	no	0	24.1115	no	0	5.07	2.39	5.8	104.516	0.74	65.564	3.97	1.27	49.1109	2.27	59	34.76	lower than 35.240
51	no	0	no	0	26.7755	no	0	4.28	2.52	7.28	131.186	4.56	404.016	5.97	0.76	29.3892	3.71	103	51.49	higher than 44.410
55	no	0	no	0	25.4694	no	0	4.01	2.37	4.77	85.9554	3.06	271.116	5.26	1.13	43.6971	3.1	92.8	41.09	39.605 to 44.410
50	no	0	no	0	22.8571	no	0	4.11	2.38	4.96	89.3792	0.93	82.398	5.36	1.69	65.3523	3.22	81	30.43	lower than 35.240
54	no	0	no	0	22.7732	no	0	4.05	2.13	4.87	87.7574	8.6	761.96	6.06	0.6	23.202	2.69	57	49.56	higher than 44.410
51	no	0	no	0	28.3737	no	0	4.66	2.56	5.75	103.615	1.74	154.164	5.59	0.91	35.1897	3.98	101	46.93	higher than 44.410
50	no	0	no	0	23.8751	no	0	3.97	2.48	5.61	101.092	2.51	222.386	5.24	1.02	39.4434	3.43	107	39.31	35.240 to 39.605
50	no	0	no	0	28.7317	no	0	4.06	2.46	5.28	95.1456	2.58	228.588	5.77	1.24	47.9508	3.71	94.26	44.82	higher than 44.410
55	no	0	no	0	27.6361	no	0	4.09	2.15	7.94	143.079	0.82	72.652	4.82	1.17	45.2439	3.02	60.3	42.64	39.605 to 44.410
54	no	0	no	0	26.2188	no	0	4.31	2.33	5.04	90.8208	6.05	536.03	5.32	0.86	33.2562	2.65	73.39	49.2	higher than 44.410
53	no	0	no	0	32.1466	no	0	4.24	2.28	10.53	189.751	3.52	311.872	6.15	0.87	33.6429	3.94	60.68	59.78	higher than 44.410
59	no	0	no	0	23.8754	no	0	3.9	2.37	6.38	114.968	0.62	54.932	5.76	1.76	68.0592	3.58	86	31.97	lower than 35.240
54	no	0	no	0	30.9304	no	0	4	2.42	6.38	114.968	1.76	155.936	4.31	1.03	39.8301	2.65	65	49.99	higher than 44.410
50	no	0	no	0	20.5151	no	0	4.55	2.46	5.22	94.0644	1.8	159.48	4.15	0.76	29.3892	2.78	87	35.5	35.240 to 39.605
51	no	0	no	0	25.6896	no	0	4.03	2.5	6.05	109.021	2.21	195.806	4.3	0.94	36.3498	2.63	75.21	43.08	39.605 to 44.410
51	no	0	no	0	24.2215	no	0	3.81	2.43	6.43	115.869	1.98	175.428	4.47	0.97	37.5099	2.89	70	40.15	39.605 to 44.410
57	no	0	no	0	30.9917	no	0	3.97	2.47	6.94	125.059	1.73	153.278	5.7	1.08	41.7636	3.99	67	49.82	higher than 44.410
53	no	0	no	0	20.9366	no	0	3.99	2.59	16.15	291.023	2.34	207.324	4.72	1.36	52.5912	2.66	105	35.24	lower than 35.240
54	no	0	no	0	26.8612	no	0	4.35	2.39	5.38	96.9476	1.43	126.698	5.32	0.72	27.8424	3.99	117	46.59	higher than 44.410
51	no	0	no	0	26.449	no	0	3.67	2.31	5.71	102.894	2.48	219.728	4.69	1.02	39.4434	2.72	77.13	43.56	39.605 to 44.410
53	no	0	no	0	24.5675	no	0	4.75	2.55	8.29	149.386	3.29	291.494	4.73	1.08	41.7636	2.68	76.8	42	39.605 to 44.410
50	no	0	no	0	27.7177	no	0	3.51	2.54	6.22	112.084	4.73	419.078	4.43	1.05	40.6035	2.13	112	48.39	higher than 44.410
54	no	0	no	0	25.8806	no	0	4.72	2.54	7.35	132.447	4.19	371.234	5.51	1.09	42.1503	3.14	93	44.65	higher than 44.410
53	no	0	no	0	29.321	no	0	4.12	2.45	6.19	111.544	5.93	525.398	5.94	0.94	36.3498	3.34	95	54	higher than 44.410
51	no	0	no	0	25.7117	no	0	4.47	2.42	4.72	85.0544	1.51	133.786	5.02	1.12	43.3104	3.26	63	39	35.240 to 39.605
50	no	0	no	0	31.0979	no	0	4.21	2.3	6.88	123.978	3.48	308.328	5.03	0.91	35.1897	3.15	61.7	55.2	higher than 44.410
56	no	0	no	0	29.0657	no	0	5.7	2.41	6.29	113.346	2.76	244.536	6.07	1.06	40.9902	3.84	93.6	48.18	higher than 44.410
57	no	0	no	0	23.255	no	0	4.54	2.55	5.24	94.4248	1.74	154.164	4.31	1.04	40.2168	2.52	87.7	36.74	35.240 to 39.605
54	no	0	no	0	25.2595	no	0	4.24	2.4	4.95	89.199	1.28	113.408	4.86	1.3	50.271	2.95	66.7	36.59	35.240 to 39.605
51	no	0	no	0	26.4236	no	0	3.89	2.54	5.18	93.3436	2.22	196.692	6.29	2.09	80.8203	4.07	48.2	35.79	35.240 to 39.605
51	no	0	no	0	26.5731	no	0	4.18	2.41	4.98	89.7396	2.19	194.034	5.34	1.24	47.9508	3.37	80.7	40.66	39.605 to 44.410
51	no	0	no	0	35.4442	no	0	4.56	2.48	7.36	132.627	2.01	178.086	6.27	1.38	53.3646	3.89	57.7	54.31	higher than 44.410
55	no	0	no	0	22.3214	no	0	4.22	2.38	5.49	98.9298	1.18	104.548	6.24	1.8	69.606	3.79	87.7	30.05	lower than 35.240
59	no	0	no	0	29.0606	no	0	4.98	2.63	5.23	94.2446	0.64	56.704	6.85	1.82	70.3794	3.95	74.24	37.58	35.240 to 39.605
53	no	0	no	0	31.6735	no	0	3.96	2.55	6.33	114.067	2.32	205.552	5.98	1.4	54.138	3.5	97.04	48.18	higher than 44.410
53	no	0	no	0	28.7347	no	0	4.55	2.43	6.38	114.968	3.14	278.204	5.53	1.22	47.1774	3.43	85	46.45	higher than 44.410
53	no	0	no	0	23.5102	no	0	4.4	2.44	5.45	98.209	2.31	204.666	4.79	0.64	24.7488	3.26	61	43.91	39.605 to 44.410
51	no	0	no	0	23.5883	no	0	3.53	2.34	5.6	100.912	0.88	77.968	5.69	2.25	87.0075	2.73	76	29.75	lower than 35.240
57	no	0	no	0	22.9441	no	0	4.13	2.36	6.34	114.247	1.88	166.568	4.24	1.36	52.5912	2.25	89.91	34.62	lower than 35.240
50	no	0	no	0	27.0552	no	0	4.17	2.45	5.22	94.0644	2.05	181.63	5.65	1.08	41.7636	3.92	100	42.86	39.605 to 44.410
52	no	0	no	0	26.1224	no	0	4.35	2.38	4.95	89.199	1.24	109.864	3.75	1.38	53.3646	1.84	95	37.2	35.240 to 39.605
51	no	0	no	0	28.7211	no	0	3.89	2.49	14.65	263.993	6.14	544.004	5.25	0.93	35.9631	2.6	125	55.93	higher than 44.410
56	no	0	no	0	25.6896	no	0	4.73	2.38	5.65	101.813	1.34	118.724	4.93	0.95	36.7365	3.26	86	41.17	39.605 to 44.410
57	no	0	no	0	24.2215	no	0	4.35	2.37	6.46	116.409	2.09	185.174	5.56	1.26	48.7242	3.27	66	37.61	35.240 to 39.605
51	no	0	no	0	27.1706	no	0	4.81	2.56	8.61	155.152	2.97	263.142	4.76	1	38.67	2.79	68.8	47.21	higher than 44.410
55	no	0	no	0	23.3556	no	0	4.66	2.44	5.54	99.8308	1.76	155.936	4.39	1.4	54.138	2.31	70.6	34.37	lower than 35.240
54	no	0	no	0	23.03	no	0	4.26	2.2	5.99	107.94	0.93	82.398	5.12	1.41	54.5247	3.08	71.1	32.81	lower than 35.240
51	no	0	no	0	26.2976	no	0	4.19	2.41	5.05	91.001	0.95	84.17	4.53	1.31	50.6577	2.77	84.8	37.41	35.240 to 39.605
52	no	0	no	0	27.0641	no	0	4.66	2.39	4.47	80.5494	0.78	69.108	4.41	1.21	46.7907	2.67	74.38	38.27	35.240 to 39.605
53	no	0	no	0	30.3673	no	0	4.18	2.31	4.71	84.8742	0.78	69.108	3.49	1.02	39.4434	2.13	112.3	45.24	higher than 44.410
57	no	0	no	0	18.4965	no	0	5.08	2.44	5.13	92.4426	1.26	111.636	4.19	1.33	51.4311	2.39	71	26.72	lower than 35.240
55	no	0	no	0	24.0741	no	0	4.03	2.35	9.12	164.342	1.5	132.9	5.2	1.03	39.8301	3.36	89.83	40.08	39.605 to 44.410
59	no	0	no	0	30.7564	no	0	4.23	2.36	5.34	96.2268	0.98	86.828	2.69	0.86	33.2562	1.46	86	49.43	higher than 44.410
70	no	0	no	0	27.6361	no	0	4.35	2.39	5.09	91.7218	2.29	202.894	4.39	1.01	39.0567	2.66	51	44.91	higher than 44.410
53	no	0	no	0	23.4375	no	0	3.84	2.39	5.68	102.354	1.43	126.698	6.01	3.01	116.397	3.79	53.9	28.59	lower than 35.240
50	no	0	no	0	29.0533	no	0	4.39	2.49	5.21	93.8842	0.79	69.994	4.42	1.45	56.0715	2.5	69.6	40.05	39.605 to 44.410
56	no	0	no	0	20.8307	no	0	3.75	2.25	5.46	98.3892	1.23	108.978	5.47	1.19	46.0173	3.87	78.8	31.13	lower than 35.240
55	no	0	no	0	25.0995	no	0	4.46	2.41	4.72	85.0544	1.8	159.48	6.09	1.14	44.0838	4.32	81	38.43	35.240 to 39.605
54	no	0	no	0	23.8281	no	0	4.49	2.5	5.43	97.8486	0.65	57.59	5.33	1.17	45.2439	3.67	94.75	34.59	lower than 35.240
50	no	0	no	0	27.143	no	0	4.49	2.4	5.24	94.4248	3.35	296.81	6.13	1.06	40.9902	4.11	74	45.21	higher than 44.410
56	no	0	no	0	23.6244	no	0	4.44	2.33	5.83	105.057	1.31	116.066	10.31	1.38	53.3646	7.45	69.4	34.37	lower than 35.240
50	no	0	no	0	26.7539	no	0	4.54	2.5	5.45	98.209	2.99	264.914	6.69	1.53	59.1651	3.87	77	40.22	39.605 to 44.410
50	no	0	no	0	29.0698	no	0	4.1	2.64	5.02	90.4604	1.6	141.76	3.44	1	38.67	2.03	69.9	45.94	higher than 44.410
50	no	0	no	0	29.7339	no	0	4.5	2.52	4.96	89.3792	3.98	352.628	3.89	0.9	34.803	1.89	60.31	52.56	higher than 44.410
50	no	0	no	0	25.9259	no	0	3.75	2.39	5.01	90.2802	0.96	85.056	3.43	0.86	33.2562	2.15	52	41.29	39.605 to 44.410
50	no	0	no	0	28.6501	no	0	4.33	2.51	5.6	100.912	2.14	189.604	4.67	0.95	36.7365	2.9	75.1	47.46	higher than 44.410
50	no	0	no	0	24.2188	no	0	4.22	2.41	4.13	74.4226	0.79	69.994	4.37	1.62	62.6454	2.33	62.5	31.54	lower than 35.240
50	no	0	no	0	25.0399	no	0	4.24	2.31	5.78	104.156	0.67	59.362	4.93	2.25	87.0075	2.42	30	31.34	lower than 35.240
51	no	0	no	0	34.0203	no	0	3.97	2.34	6.15	110.823	3.02	267.572	6.6	1.11	42.9237	3.98	66.1	56.04	higher than 44.410
53	no	0	no	0	24.9649	no	0	3.89	2.26	5.31	95.6862	1.1	97.46	3.99	1.02	39.4434	2.67	59.7	38.49	35.240 to 39.605
53	no	0	no	0	23.9869	no	0	4.24	2.55	3.45	62.169	1.95	172.77	4.88	1.63	63.0321	2.64	117.43	32.96	lower than 35.240
53	no	0	no	0	27.3797	no	0	4.01	2.34	14.24	256.605	1.93	170.998	4.24	1.29	49.8843	2.42	64	45.71	higher than 44.410
59	no	0	no	0	25.5102	no	0	4.45	2.44	6.04	108.841	2.51	222.386	3.46	0.89	34.4163	1.81	56	43.88	39.605 to 44.410
51	no	0	no	0	28.7347	no	0	4.38	2.42	5.8	104.516	3.37	298.582	6.14	1.08	41.7636	3.95	58	47.96	higher than 44.410
51	no	0	no	0	25.3934	no	0	4	2.32	5.02	90.4604	2.01	178.086	4.27	0.66	25.5222	2.99	53	46.11	higher than 44.410
51	no	0	no	0	24.0569	no	0	4.53	2.3	5.08	91.5416	2.39	211.754	5.07	1.03	39.8301	3.21	52.6	39.03	35.240 to 39.605
57	no	0	no	0	31.3146	no	0	3.98	2.41	6.03	108.661	5.88	520.968	5.58	1.08	41.7636	2.73	122.6	55.41	higher than 44.410
55	no	0	no	0	26.6436	no	0	4.15	2.34	4.91	88.4782	2.23	197.578	5.55	1.24	47.9508	3.25	85.8	40.79	39.605 to 44.410
52	no	0	no	0	23.0546	no	0	4.24	2.29	4.89	88.1178	2.38	210.868	5.06	1.03	39.8301	3.33	75	37.28	35.240 to 39.605
51	no	0	no	0	26.1224	no	0	4.38	2.29	5.35	96.407	0.51	45.186	2.38	1.08	41.7636	1.07	66	38.3	35.240 to 39.605
53	no	0	no	0	22.6627	no	0	4.03	2.47	4.67	84.1534	1.78	157.708	6.04	1.65	63.8055	3.84	90	31.55	lower than 35.240
57	no	0	no	0	20.0155	no	0	5	2.39	5.23	94.2446	0.81	71.766	3.34	1.13	43.6971	1.93	95	29.47	lower than 35.240
52	no	0	no	0	32.7442	no	0	3.8	2.33	7.04	126.861	1.97	174.542	2.99	0.57	22.0419	1.84	108	64.15	higher than 44.410
54	no	0	no	0	29.0688	no	0	3.69	2.31	9.68	174.434	14.57	1290.9	7.55	0.55	21.2685	2.16	66	70.38	higher than 44.410
54	no	0	no	0	29.4118	no	0	4.06	2.33	4.66	83.9732	4.59	406.674	6.19	0.89	34.4163	3.42	81	52.81	higher than 44.410
55	no	0	no	0	21.2585	no	0	4.03	2.32	5.26	94.7852	2.49	220.614	6.09	1.03	39.8301	4.17	65	34.71	lower than 35.240
58	no	0	no	0	25.4327	no	0	4.21	2.34	4.4	79.288	1.29	114.294	4.6	0.98	37.8966	2.99	45	39.24	35.240 to 39.605
52	no	0	no	0	25.9516	no	0	4.41	2.37	7.35	132.447	3.4	301.24	5.4	0.92	35.5764	3.53	91	46.05	higher than 44.410
55	no	0	no	0	32.1402	no	0	4.63	2.43	4.08	73.5216	2.46	217.956	5.11	0.74	28.6158	3.57	121	56.53	higher than 44.410
55	no	0	no	0	24.5351	no	0	4.39	2.36	4.25	76.585	1.78	157.708	8.28	0.65	25.1355	6.84	87	43.67	39.605 to 44.410
59	no	0	no	0	22.4996	no	0	4.29	2.45	5.27	94.9654	3.32	294.152	4.43	1.33	51.4311	2.25	69	35.3	35.240 to 39.605
55	no	0	no	0	24.093	no	0	3.36	2.25	8.36	150.647	1.1	97.46	3.74	1.64	63.4188	1.76	80	34.76	lower than 35.240
54	no	0	no	0	31.25	no	0	3.85	2.35	5.62	101.272	1.37	121.382	5.39	1.17	45.2439	3.75	73	47.38	higher than 44.410
56	no	0	no	0	26.7755	no	0	3.77	2.37	4.7	84.694	1.25	110.75	4.67	1.25	48.3375	3	76	38.9	35.240 to 39.605
52	no	0	no	0	22.448	no	0	4.52	2.49	4.89	88.1178	2.51	222.386	5.23	0.96	37.1232	3.56	92	37.19	35.240 to 39.605
56	no	0	no	0	23.2438	no	0	4.31	2.38	5.18	93.3436	0.83	73.538	2.78	1.2	46.404	1.25	75	33.68	lower than 35.240
51	no	0	no	0	25.1429	no	0	3.96	2.32	6.85	123.437	2.31	204.666	5.69	0.91	35.1897	4.12	85	43.16	39.605 to 44.410
55	no	0	no	0	22.571	no	0	4.11	2.3	5.59	100.732	1.75	155.05	5.33	1.1	42.537	3.84	80	35.36	35.240 to 39.605
59	no	0	no	0	33.309	no	0	4.67	2.39	7.08	127.582	1.03	91.258	3.95	1.63	63.0321	1.91	64	47	higher than 44.410
60	no	0	no	0	25.7117	no	0	4.32	2.35	9.23	166.325	4.18	370.348	3.51	0.58	22.4286	1.55	90	54.19	higher than 44.410
54	no	0	no	0	25.6055	no	0	4.6	2.48	4.63	83.4326	2.96	262.256	5.29	0.99	38.2833	3.42	82	42.58	39.605 to 44.410
51	no	0	no	0	20.3223	no	0	3.91	2.36	4.17	75.1434	0.98	86.828	4.85	1.23	47.5641	3.31	51	28.77	lower than 35.240
51	no	0	no	0	25.6544	no	0	4.13	2.37	6.66	120.013	2	177.2	4.74	0.95	36.7365	3.25	80	42.95	39.605 to 44.410
55	no	0	no	0	27.4648	no	0	4.41	2.32	5.39	97.1278	2.41	213.526	4.52	0.71	27.4557	2.86	57	49.83	higher than 44.410
59	no	0	no	0	22.1453	no	0	4.12	2.43	5.01	90.2802	4.22	373.892	4.58	0.82	31.7094	2.27	54	40.47	39.605 to 44.410
57	no	0	no	0	24.5351	no	0	4.48	2.4	4.6	82.892	4.09	362.374	5.71	0.89	34.4163	3.42	38	43.47	39.605 to 44.410
56	no	0	no	0	29.7576	no	0	4.4	2.29	7.15	128.843	6.64	588.304	4.12	0.83	32.0961	1.91	101.1	57.82	higher than 44.410
58	no	0	no	0	26.2917	no	0	4.04	2.32	11.18	201.464	2.31	204.666	3.51	0.86	33.2562	1.94	78	48.08	higher than 44.410
54	no	0	no	0	33.0295	no	0	4.69	2.34	7.3	131.546	5.52	489.072	5.23	1.07	41.3769	2.37	54	58.76	higher than 44.410
56	no	0	no	0	28.7317	no	0	4.09	2.4	5.45	98.209	4.28	379.208	6.15	0.73	28.2291	4.2	78	54.66	higher than 44.410
57	no	0	no	0	32.7442	no	0	3.99	2.4	4.22	76.0444	1.75	155.05	4.58	1.37	52.9779	2.59	86	47.24	higher than 44.410
59	no	0	no	0	29.4118	no	0	3.93	2.34	4.55	81.991	2.84	251.624	4.9	0.79	30.5493	3.26	125	51.86	higher than 44.410
56	no	0	no	0	25.3069	no	0	4.32	2.44	6.43	115.869	1.55	137.33	4	1.15	44.4705	2.21	49	39.41	35.240 to 39.605
52	no	0	no	0	22.0522	no	0	4.02	2.37	4.81	86.6762	1.05	93.03	5.15	1.17	45.2439	3.71	89	32.3	lower than 35.240
53	no	0	no	0	24.3911	no	0	4.28	2.27	5.73	103.255	3.32	294.152	5.45	1.46	56.4582	3.06	68.4	37.59	35.240 to 39.605
57	no	0	no	0	29.7458	no	0	4.54	2.42	5.6	100.912	1.65	146.19	4.12	1.15	44.4705	2.57	60	45.87	higher than 44.410
52	no	0	no	0	25.6801	no	0	4.08	2.31	4.27	76.9454	1.6	141.76	4.32	1.36	52.5912	2.29	60.8	36.87	35.240 to 39.605
50	no	0	no	0	23.4375	no	0	4.22	2.44	5.52	99.4704	2.15	190.49	4.98	1.03	39.8301	3.47	71	37.94	35.240 to 39.605
51	no	0	no	0	22.8624	no	0	4.15	2.37	4.5	81.09	0.78	69.108	3.81	1.11	42.9237	2.49	71	33.1	lower than 35.240
59	no	0	no	0	21.7181	no	0	4.51	2.37	5.08	91.5416	0.7	62.02	3.52	1.56	60.3252	1.41	67.2	29.14	lower than 35.240
55	no	0	no	0	31.9559	no	0	4.13	2.23	5.36	96.5872	2.59	229.474	5.77	1.19	46.0173	3.67	75.4	50.46	higher than 44.410
50	no	0	no	0	23.4375	no	0	3.98	2.3	4.98	89.7396	1.11	98.346	3.86	1.73	66.8991	1.57	101.3	31.37	lower than 35.240
59	no	0	no	0	28.4091	no	0	4.33	2.39	4.96	89.3792	2.73	241.878	5.57	0.78	30.1626	3.84	72	50.38	higher than 44.410
50	no	0	no	0	21.551	no	0	4.11	2.34	5.21	93.8842	2.6	230.36	5.2	0.9	34.803	3.27	78	36.64	35.240 to 39.605
50	no	0	no	0	24.7721	no	0	4.61	2.43	5.6	100.912	2.94	260.484	4.88	1.12	43.3104	2.82	87	40.33	39.605 to 44.410
56	no	0	no	0	21.2031	no	0	3.88	2.28	4.83	87.0366	1.29	114.294	5.3	0.81	31.3227	4.04	72	34.86	lower than 35.240
58	no	0	no	0	26.8136	no	0	4.15	2.29	6.35	114.427	2.13	188.718	5.67	0.87	33.6429	4.32	75	46.02	higher than 44.410
56	no	0	no	0	28.5156	no	0	4.77	2.35	5.36	96.5872	1.16	102.776	5.98	1.52	58.7784	3.61	61.5	39.83	39.605 to 44.410
55	no	0	no	0	23.8367	no	0	4.05	2.31	8.22	148.124	0.77	68.222	4.67	1.42	54.9114	2.56	60.3	35.09	lower than 35.240
59	no	0	no	0	24.1672	no	0	4.73	2.34	8.72	157.134	1.57	139.102	4.25	0.88	34.0296	2.98	95	41.9	39.605 to 44.410
55	no	0	no	0	19.2653	no	0	4.19	2.41	5.92	106.678	0.88	77.968	4.63	0.94	36.3498	3.42	76	30.42	lower than 35.240
54	no	0	no	0	25.2493	no	0	3.89	2.15	4.31	77.6662	4.71	417.306	4.82	1.37	52.9779	2.26	70.6	40.39	39.605 to 44.410
54	no	0	no	0	27.6817	no	0	4.58	2.28	4.48	80.7296	1.32	116.952	5.31	1.24	47.9508	3.25	53.8	40.26	39.605 to 44.410
51	no	0	no	0	22.9819	no	0	3.96	2.28	4.55	81.991	1.9	168.34	5.73	1.04	40.2168	4.05	85	36.12	35.240 to 39.605
52	no	0	no	0	30.9917	no	0	3.96	2.23	6.96	125.419	2.08	184.288	5.59	1	38.67	3.71	66.6	51.51	higher than 44.410
57	no	0	no	0	27.3438	no	0	4.33	2.24	6.06	109.201	1.45	128.47	4.85	1.21	46.7907	2.84	72.3	41.58	39.605 to 44.410
53	no	0	no	0	26.8117	no	0	4.12	2.36	5.7	102.714	0.92	81.512	4.47	1.02	39.4434	2.66	64.7	41.28	39.605 to 44.410
53	no	0	no	0	26.398	no	0	3.71	2.22	5.25	94.605	1.07	94.802	4.57	1.18	45.6306	2.82	46.4	39.03	35.240 to 39.605
51	no	0	no	0	28.7037	no	0	4.3	2.37	5.41	97.4882	1.71	151.506	4.97	0.83	32.0961	3.31	97.19	48.39	higher than 44.410
54	yes	1	no	0	33.1961	no	0	3.95	2.45	5.4	97.308	2.17	192.262	5.4	0.9	34.803	3.44	164.1	55.71	higher than 44.410
51	no	0	no	0	29.3524	no	0	4.2	2.24	5.33	96.0466	2.07	183.402	6.17	1.24	47.9508	3.77	50.8	44.96	higher than 44.410
54	no	0	no	0	25.1559	no	0	3.63	2.27	5.04	90.8208	2.07	183.402	4.12	0.84	32.4828	2.6	115.4	42.64	39.605 to 44.410
51	no	0	no	0	25.7117	no	0	4	2.24	7.44	134.069	2.87	254.282	5.01	0.75	29.0025	3.4	93.2	47.78	higher than 44.410
55	no	0	no	0	26.7755	no	0	4.22	2.31	5.05	91.001	2.12	187.832	5.33	1.09	42.1503	3.31	74.6	42.31	39.605 to 44.410
59	no	0	no	0	22.913	no	0	4.05	2.27	5.57	100.371	2.81	248.966	4.57	1.01	39.0567	2.63	66.4	38.19	35.240 to 39.605
54	no	0	no	0	25.6055	no	0	4.31	2.29	5.94	107.039	1.64	145.304	6.51	1.32	51.0444	4.85	71	38.31	35.240 to 39.605
51	no	0	no	0	24.858	no	0	4.11	2.39	4.91	88.4782	1.35	119.61	4.91	1.05	40.6035	3.47	92	38.2	35.240 to 39.605
57	no	0	no	0	33.91	no	0	4.21	2.32	9.4	169.388	3.25	287.95	3.7	0.61	23.5887	2.07	72	69.09	higher than 44.410
57	no	0	no	0	25.3086	no	0	4.06	2.35	5.62	101.272	3.77	334.022	5.3	0.96	37.1232	2.74	64	44.01	39.605 to 44.410
58	no	0	no	0	24.8591	no	0	4.38	2.36	5.71	102.894	1.38	122.268	4.7	1.18	45.6306	3.07	69.4	37.69	35.240 to 39.605
55	no	0	no	0	34.6021	no	0	3.96	2.34	10.33	186.147	1.02	90.372	4.87	1.11	42.9237	3.29	82.6	56.48	higher than 44.410
51	yes	1	no	0	31.1419	no	0	3.95	2.43	8.09	145.782	3.02	267.572	4.33	0.99	38.2833	2.77	40.2	54.05	higher than 44.410
55	no	0	no	0	23.3556	no	0	3.68	2.55	6.9	124.338	2.91	257.826	4.11	0.93	35.9631	2.46	73	40.6	39.605 to 44.410
50	no	0	no	0	24.1633	no	0	3.21	2.32	5.01	90.2802	2.17	192.262	4.54	1.02	39.4434	2.91	43.7	38.93	35.240 to 39.605
52	no	0	no	0	22.0932	no	0	5.14	2.4	4.79	86.3158	4.64	411.104	5.77	1.06	40.9902	4.02	68.6	37.89	35.240 to 39.605
50	no	0	no	0	27.0416	no	0	4.14	2.51	5.8	104.516	1.99	176.314	5.9	1.83	70.7661	3.94	88.6	37.8	35.240 to 39.605
52	no	0	no	0	28.9062	no	0	3.63	2.18	5.49	98.9298	2.28	202.008	4.73	0.89	34.4163	3.57	83	48.94	higher than 44.410
51	no	0	no	0	27.6817	no	0	4.07	2.33	5.54	99.8308	1.14	101.004	4.63	1.6	61.872	2.7	52	38.29	35.240 to 39.605
50	no	0	no	0	26.2346	no	0	4.19	2.3	4.59	82.7118	2.86	253.396	3.89	1.12	43.3104	2.29	72	42.03	39.605 to 44.410
53	no	0	no	0	34.7178	no	0	4.53	2.26	5.34	96.2268	1.72	152.392	6.83	0.92	35.5764	5.77	62	56.79	higher than 44.410
50	no	0	no	0	25.3934	no	0	4.22	2.23	4.14	74.6028	2.65	234.79	4.1	0.71	27.4557	2.9	71	45.61	higher than 44.410
53	no	0	no	0	33.0579	no	0	4.36	2.56	4.75	85.595	2.04	180.744	4.6	1.11	42.9237	3.25	80.3	51.55	higher than 44.410
54	no	0	no	0	30.9304	no	0	3.73	2.34	6.16	111.003	2.83	250.738	6.73	1.07	41.3769	5.19	69	51.16	higher than 44.410
51	no	0	no	0	30.0408	no	0	4.16	2.12	4.71	84.8742	0.98	86.828	4.25	0.78	30.1626	3.31	67	48.91	higher than 44.410
52	no	0	no	0	32.3232	no	0	3.89	2.18	4.13	74.4226	2.02	178.972	6.25	1.19	46.0173	4.78	121	48.89	higher than 44.410
55	no	0	no	0	23.3355	no	0	4.76	2.32	4.68	84.3336	1.22	108.092	5.21	1.94	75.0198	3.17	77	30.39	lower than 35.240
54	no	0	no	0	31.25	no	0	3.99	2.46	6.05	109.021	2.11	186.946	5.76	2.04	78.8868	3.44	45.7	42.95	39.605 to 44.410
50	no	0	no	0	27.6361	no	0	4.35	2.34	4.81	86.6762	0.85	75.31	4.37	1.22	47.1774	2.91	77.4	39.55	35.240 to 39.605
53	no	0	no	0	27.3797	no	0	3.92	2.33	5.15	92.803	2.2	194.92	5.84	1.37	52.9779	4.35	57	40.97	39.605 to 44.410
50	no	0	no	0	27.6817	no	0	5.03	2.28	5.75	103.615	1.97	174.542	3.04	1.09	42.1503	1.68	41	43.98	39.605 to 44.410
51	no	0	no	0	26.4721	no	0	4.58	2.18	6.12	110.282	1.44	127.584	6.26	1.15	44.4705	4.92	73	40.82	39.605 to 44.410
54	no	0	no	0	25.6055	no	0	3.91	2.26	5.11	92.0822	4.57	404.902	5.08	0.99	38.2833	3.09	52	44.81	higher than 44.410
50	no	0	no	0	26.9896	no	0	3.69	2.3	4.91	88.4782	1.09	96.574	6.08	1.65	63.8055	4.29	111	36.44	35.240 to 39.605
53	no	0	no	0	37.1255	no	0	4.34	2.22	4.67	84.1534	3.21	284.406	6.08	0.95	36.7365	4.31	91.9	62.99	higher than 44.410
59	no	0	no	0	29.2969	no	0	4.21	2.14	4.57	82.3514	1.66	147.076	4.51	1.04	40.2168	3.1	57.7	45.53	higher than 44.410
50	no	0	no	0	25.8806	no	0	4.1	2.3	5.16	92.9832	0.77	68.222	4.75	1.14	44.0838	3.39	63	37.85	35.240 to 39.605
53	no	0	no	0	24.2215	no	0	4.34	2.27	4.31	77.6662	1.03	91.258	4.25	1.12	43.3104	3.05	72	35.4	35.240 to 39.605
50	no	0	no	0	27.4406	no	0	3.48	2.16	5.04	90.8208	2.6	230.36	3.34	0.69	26.6823	2.13	82	50.31	higher than 44.410
51	no	0	no	0	28.306	no	0	4	2.2	5.74	103.435	1.49	132.014	3.53	1.02	39.4434	2.16	66	44.87	higher than 44.410
57	no	0	no	0	26.4236	no	0	4.26	2.23	5.86	105.597	3.19	282.634	5.48	1.31	50.6577	3.42	55.2	41.75	39.605 to 44.410
51	no	0	no	0	32.526	no	0	4.2	2.24	5.18	93.3436	1.77	156.822	5.49	1.3	50.271	3.78	88	48.48	higher than 44.410
58	no	0	no	0	28.0899	no	0	3.62	2.13	4.91	88.4782	0.59	52.274	3.95	1.74	67.2858	2.3	93	36.26	35.240 to 39.605
52	no	0	no	0	25.3444	no	0	3.74	2.32	6.3	113.526	2.29	202.894	5.41	1.36	52.5912	3.65	38.1	38.78	35.240 to 39.605
50	no	0	no	0	23.6652	no	0	4.18	2.38	4.81	86.6762	0.85	75.31	4.78	1.35	52.2045	3.32	105.7	33	lower than 35.240
54	no	0	no	0	25.1429	no	0	4.47	2.5	5.23	94.2446	4.13	365.918	5.57	1.16	44.8572	3.57	76.2	41.76	39.605 to 44.410
53	no	0	no	0	25.0593	no	0	4.47	2.32	4.6	82.892	1.1	97.46	4.18	0.91	35.1897	2.94	43	39.22	35.240 to 39.605
55	no	0	no	0	26.4236	no	0	4.17	2.21	5.94	107.039	0.6	53.16	2.77	1.24	47.9508	1.27	69.3	38.15	35.240 to 39.605
53	no	0	no	0	23.7387	no	0	3.98	2.35	5.21	93.8842	1.02	90.372	3.2	1.47	56.8449	1.68	63.6	33.06	lower than 35.240
52	no	0	no	0	30.6689	no	0	3.89	2.38	5.43	97.8486	1.22	108.092	5.67	1.4	54.138	4.04	72.1	43.92	39.605 to 44.410
57	no	0	no	0	29.0533	no	0	4.76	2.23	4.8	86.496	1.17	103.662	4.28	1.02	39.4434	3.02	47	44.45	higher than 44.410
51	no	0	no	0	25.565	no	0	4.32	2.37	5.1	91.902	5.98	529.828	7.99	1.02	39.4434	5.65	97.4	45.71	higher than 44.410
52	no	0	no	0	29.4118	no	0	3.31	2.18	4.44	80.0088	1.41	124.926	3.31	1.05	40.6035	1.78	73	44.88	higher than 44.410
53	no	0	no	0	28.6501	no	0	4.29	2.37	7.34	132.267	2.42	214.412	6.25	1.24	47.9508	4.26	57.5	45.68	higher than 44.410
55	no	0	no	0	28.3737	no	0	3.98	2.3	5.25	94.605	1.62	143.532	4.86	1.05	40.6035	3.47	53	44.48	higher than 44.410
51	no	0	no	0	22.0581	no	0	3.78	2.22	6.25	112.625	0.66	58.476	4.18	1.43	55.2981	2.16	56.2	31.04	lower than 35.240
50	no	0	no	0	28.3782	no	0	4.16	2.27	5.06	91.1812	1.1	97.46	3.72	1.35	52.2045	2.1	54	40.42	39.605 to 44.410
51	no	0	no	0	27.4286	no	0	4.08	2.39	4.83	87.0366	2.05	181.63	4.86	1.26	48.7242	3.14	67.8	41.46	39.605 to 44.410
59	no	0	no	0	20.2449	no	0	4.21	2.27	4.7	84.694	3.1	274.66	6.05	1.08	41.7636	4.51	106.8	33.07	lower than 35.240
50	no	0	no	0	26.8544	no	0	4.44	2.6	6.43	115.869	0.73	64.678	4.82	1.44	55.6848	3.25	84.9	38.02	35.240 to 39.605
55	no	0	no	0	23.4509	no	0	4.15	2.26	4.31	77.6662	1.52	134.672	4.7	1.22	47.1774	3	81.9	34.5	lower than 35.240
53	no	0	no	0	25.0593	no	0	3.98	2.39	4.9	88.298	0.65	57.59	4.86	1.38	53.3646	2.75	109.9	34.37	lower than 35.240
51	no	0	no	0	23.7954	no	0	4.03	2.22	5.57	100.371	1.2	106.32	6.73	1.29	49.8843	4.88	73.1	34.85	lower than 35.240
55	no	0	no	0	31.3469	no	0	4.01	2.3	4.09	73.7018	3.35	296.81	6.61	1.07	41.3769	4.82	53.7	51.33	higher than 44.410
56	no	0	no	0	29.3848	no	0	4.86	2.72	5.72	103.074	1.28	113.408	5.76	1.23	47.5641	4.18	78.3	43.87	39.605 to 44.410
50	no	0	no	0	22.6347	no	0	4.5	2.54	5.31	95.6862	2.56	226.816	4.97	1.1	42.537	3.14	60.9	36.43	35.240 to 39.605
51	no	0	no	0	29.3878	no	0	3.57	2.37	12.75	229.755	6.16	545.776	6.19	1.19	46.0173	3.84	83	53.05	higher than 44.410
59	no	0	no	0	25.4017	no	0	4.09	2.31	6.52	117.49	2.73	241.878	5.03	1.3	50.271	3.19	65.9	39.99	39.605 to 44.410
51	no	0	no	0	26.7299	no	0	4.63	2.57	5.41	97.4882	0.62	54.932	1.96	1.07	41.3769	0.87	90	39.64	39.605 to 44.410
50	no	0	no	0	22.6562	no	0	3.93	2.26	4.46	80.3692	0.76	67.336	4	1.22	47.1774	2.23	70.5	31.92	lower than 35.240
51	no	0	no	0	28.6851	no	0	4.03	2.39	7.33	132.087	2.32	205.552	7.55	1.34	51.8178	5.42	85.7	44.7	higher than 44.410
56	no	0	no	0	28.3848	no	0	4.08	2.53	5.86	105.597	1.15	101.89	3.53	1.17	45.2439	2.17	101.5	42.78	39.605 to 44.410
53	no	0	no	0	22.2291	no	0	4.06	2.26	5.6	100.912	1.19	105.434	6.17	1.72	66.5124	3.73	110.6	30.33	lower than 35.240
58	no	0	no	0	26.2976	no	0	4.33	2.25	5.28	95.1456	1.22	108.092	5.5	1.15	44.4705	3.72	90.6	39.48	35.240 to 39.605
50	no	0	no	0	23.5294	no	0	4.24	2.54	6.32	113.886	0.79	69.994	3.22	1.46	56.4582	1.61	53.7	33.22	lower than 35.240
55	no	0	no	0	28.4082	no	0	4.32	2.31	5.79	104.336	1.08	95.688	5.81	1.42	54.9114	4.03	87	40.55	39.605 to 44.410
62	no	0	no	0	30.1103	no	0	4.37	2.68	7.99	143.98	1.74	154.164	4.37	0.94	36.3498	2.92	64.3	51.04	higher than 44.410
51	no	0	no	0	27.3797	no	0	4.43	2.57	5.34	96.2268	1.03	91.258	4.26	1.19	46.0173	2.82	88.3	40.38	39.605 to 44.410
52	no	0	no	0	28.4055	no	0	3.69	2.49	11.88	214.078	1.68	148.848	4.12	0.97	37.5099	2.71	79.6	49.82	higher than 44.410
59	no	0	no	0	24.623	no	0	4.96	2.38	4.97	89.5594	0.53	46.958	4.8	1.43	55.2981	3.13	103.48	33.26	lower than 35.240
51	no	0	no	0	27.1739	no	0	4.5	2.39	13.82	249.036	4.21	373.006	4.84	1.21	46.7907	2.9	66.34	47.83	higher than 44.410
51	no	0	no	0	27.3797	no	0	4.64	2.32	5.17	93.1634	1.67	147.962	5.55	1.61	62.2587	3.37	99.07	38.51	35.240 to 39.605
54	no	0	no	0	24.0741	no	0	4.52	2.46	6.43	115.869	1.46	129.356	5.35	1.25	48.3375	3.73	75.84	36.55	35.240 to 39.605
54	no	0	no	0	23.3887	no	0	4.15	2.28	5.45	98.209	0.73	64.678	6.19	1.93	74.6331	3.52	50.1	30.18	lower than 35.240
55	no	0	no	0	29.9967	no	0	4.48	2.32	5.05	91.001	2.31	204.666	5.61	1	38.67	4.05	37.27	48.89	higher than 44.410
59	no	0	no	0	32.872	no	0	4.25	2.42	9.2	165.784	1.57	139.102	4.88	1.38	53.3646	2.54	103.3	50.86	higher than 44.410
54	no	0	no	0	21.9713	no	0	4.19	2.32	5.48	98.7496	1.31	116.066	5.23	1.35	52.2045	3.37	70	31.93	lower than 35.240
54	no	0	no	0	34.7222	no	0	4.09	2.18	5.26	94.7852	2.72	240.992	4.95	0.84	32.4828	3.13	90.45	60.5	higher than 44.410
54	no	0	no	0	25.9516	no	0	3.51	2.3	5.86	105.597	2.37	209.982	4.46	1.22	47.1774	2.21	110.5	40.69	39.605 to 44.410
60	no	0	no	0	23.0518	no	0	4.56	2.34	4.43	79.8286	0.54	47.844	4.53	1.29	49.8843	2.79	91.47	31.45	lower than 35.240
51	no	0	no	0	30.3871	no	0	3.61	2.49	5.94	107.039	0.71	62.906	3.83	1.24	47.9508	2.14	156.12	44.15	39.605 to 44.410
55	no	0	no	0	19.8177	no	0	4.11	2.26	3.83	69.0166	0.78	69.108	4.01	1.88	72.6996	1.59	50.2	24.66	lower than 35.240
55	no	0	no	0	32.0988	no	0	4.51	2.39	12.02	216.6	2.3	203.78	5.38	0.99	38.2833	3.29	90.89	56.85	higher than 44.410
50	no	0	no	0	26.6193	no	0	4.06	2.42	5.24	94.4248	1.34	118.724	4.78	1.14	44.0838	2.92	145.52	40.27	39.605 to 44.410
51	no	0	no	0	25.7117	no	0	3.88	2.09	4.82	86.8564	1	88.6	5.59	1.32	51.0444	3.82	93.1	36.41	35.240 to 39.605
50	no	0	no	0	22.0581	no	0	4.18	2.21	4.89	88.1178	9.48	839.928	7.15	0.78	30.1626	3.8	85.6	44.83	higher than 44.410
53	yes	1	no	0	21.8776	no	0	3.94	2.13	5.77	103.975	1.18	104.548	2.99	1.2	46.404	1.47	100.4	32.75	lower than 35.240
50	no	0	no	0	23.5883	no	0	4.29	2.36	4.93	88.8386	1	88.6	5.03	1.5	58.005	2.72	124.84	32.44	lower than 35.240
53	no	0	no	0	20.7612	no	0	3.62	2.28	6.61	119.112	0.59	52.274	5.51	2.1	81.207	2.7	63.5	26.78	lower than 35.240
50	no	0	no	0	25.9516	no	0	4.24	2.2	5.01	90.2802	1.55	137.33	4.79	1.17	45.2439	3.17	56.8	39.22	35.240 to 39.605
50	no	0	no	0	25.3515	no	0	3.52	2.23	4.92	88.6584	3.04	269.344	6.01	1.02	39.4434	3.79	80.8	42.09	39.605 to 44.410
52	no	0	no	0	22.2656	no	0	4.27	2.22	4.46	80.3692	0.92	81.512	4.2	1.56	60.3252	2.25	73.3	29.81	lower than 35.240
51	no	0	no	0	22.1367	no	0	3.48	2.29	4.57	82.3514	0.67	59.362	3.3	1.25	48.3375	1.62	87.08	30.89	lower than 35.240
51	no	0	no	0	32.1799	no	0	4.09	2.3	11.71	211.014	4.86	430.596	4.7	1.09	42.1503	2.13	80.8	58.04	higher than 44.410
50	no	0	no	0	22.8374	no	0	4.26	2.35	4.53	81.6306	1.25	110.75	5.78	1.17	45.2439	3.73	86.03	33.62	lower than 35.240
52	no	0	no	0	27.6817	no	0	4.45	2.15	5.94	107.039	1.29	114.294	3.37	1.05	40.6035	1.95	91.8	43.3	39.605 to 44.410
50	no	0	no	0	26.2346	no	0	4.08	2.4	5.49	98.9298	2.1	186.06	5.66	1.42	54.9114	3.07	57.4	38.97	35.240 to 39.605
51	no	0	no	0	32.872	no	0	3.55	2.26	4.78	86.1356	2.6	230.36	5.67	1.04	40.2168	3.73	66.6	53.37	higher than 44.410
54	no	0	no	0	28.3937	no	0	3.99	2.27	4.98	89.7396	1.31	116.066	5.32	1.3	50.271	3.28	71.9	41.23	39.605 to 44.410
50	no	0	no	0	22.68	no	0	4.38	2.35	4.99	89.9198	1.19	105.434	6.4	1.73	66.8991	3.82	82.6	30.5	lower than 35.240
59	no	0	no	0	27.7551	no	0	4	2.48	4.95	89.199	1.31	116.066	5.59	1.34	51.8178	3.55	70.5	39.97	39.605 to 44.410
52	no	0	no	0	26.1224	no	0	3.72	2.27	4.68	84.3336	1.45	128.47	4.67	1.23	47.5641	2.75	101.6	38.51	35.240 to 39.605
50	no	0	no	0	22.8571	no	0	3.86	2.29	7.34	132.267	2.08	184.288	5.16	1.14	44.0838	3.23	82	36.86	35.240 to 39.605
50	no	0	no	0	23.5883	no	0	3.74	2.45	5.16	92.9832	1.45	128.47	4.78	1.15	44.4705	2.96	72.4	35.74	35.240 to 39.605
54	no	0	no	0	25.4028	no	0	4.12	2.38	4.99	89.9198	0.96	85.056	4.06	1.11	42.9237	2.46	142.9	37.7	35.240 to 39.605
52	no	0	no	0	25.0995	no	0	3.82	2.32	13.99	252.1	1.41	124.926	4.87	1.15	44.4705	3.03	80.2	42.62	39.605 to 44.410
52	no	0	no	0	27.7778	no	0	3.83	2.29	5.76	103.795	1.56	138.216	4.9	1.2	46.404	3.09	63.1	42.31	39.605 to 44.410
52	no	0	no	0	27.3982	no	0	3.92	2.64	6.78	122.176	2.3	203.78	5.51	1.2	46.404	3.43	88.5	43.58	39.605 to 44.410
52	no	0	no	0	25.2092	no	0	4.44	2.56	8.18	147.404	11.3	1001.18	5.94	1.04	40.2168	2.54	66.1	48.9	higher than 44.410
52	no	0	no	0	24.977	no	0	3.99	2.31	4.48	80.7296	2.09	185.174	4.43	1.1	42.537	2.64	55.4	38.95	35.240 to 39.605
53	no	0	no	0	30.478	no	0	3.65	2.37	4.26	76.7652	1.39	123.154	4.7	1.1	42.537	2.97	98.8	45.69	higher than 44.410
52	no	0	no	0	27.6817	no	0	3.93	2.27	4.7	84.694	1.54	136.444	5.65	1.28	49.4976	3.65	86.5	40.6	39.605 to 44.410
62	no	0	no	0	26.5338	no	0	3.75	2.4	6.03	108.661	1.45	128.47	5.76	1.37	52.9779	3.65	65.7	39.07	35.240 to 39.605
54	no	0	no	0	27.2817	no	0	4.7	2.33	4.07	73.3414	1.82	161.252	4.36	0.93	35.9631	2.83	76	43.63	39.605 to 44.410
51	no	0	no	0	27.7323	no	0	3.89	2.32	4.21	75.8642	2.6	230.36	6.62	1.31	50.6577	4.3	79.7	42.01	39.605 to 44.410
55	no	0	no	0	25.6489	no	0	4.12	2.32	5.32	95.8664	0.55	48.73	4.29	1.38	53.3646	2.14	94.1	35.35	35.240 to 39.605
55	no	0	no	0	21.4533	no	0	4.98	2.4	5.22	94.0644	0.71	62.906	4.28	1.62	62.6454	2.01	124.2	28.65	lower than 35.240
51	no	0	no	0	33.2085	no	0	3.69	2.3	4.72	85.0544	6.51	576.786	6.69	1.2	46.404	3.67	69.8	57.25	higher than 44.410
50	no	0	no	0	29.3962	no	0	4.47	2.4	8.28	149.206	1.34	118.724	6.73	1.51	58.3917	3.98	70.2	43.6	39.605 to 44.410
54	no	0	no	0	23.4236	no	0	4.24	2.41	5.06	91.1812	1.4	124.04	5.95	1.36	52.5912	3.88	59.41	33.84	lower than 35.240
51	no	0	no	0	27.7177	no	0	4.31	2.49	4.83	87.0366	1.13	100.118	4.46	1.12	43.3104	2.99	81	41.29	39.605 to 44.410
52	no	0	no	0	24.2215	no	0	3.72	2.42	4.02	72.4404	1.6	141.76	6.93	1.28	49.4976	4.78	86.93	35.12	lower than 35.240
50	no	0	no	0	24.093	no	0	4.47	2.52	5.15	92.803	3.69	326.934	7.36	1.27	49.1109	4.63	73.42	38.6	35.240 to 39.605
53	no	0	no	0	24.2215	no	0	3.96	2.56	4.81	86.6762	2.97	263.142	5.85	0.77	29.7759	4.39	80	43.38	39.605 to 44.410
51	no	0	no	0	26.3656	no	0	4.6	2.42	5.6	100.912	2.87	254.282	6.2	1.09	42.1503	4.55	60	43.15	39.605 to 44.410
57	no	0	no	0	26.9896	no	0	3.78	2.28	6.53	117.671	0.99	87.714	5.39	1.47	56.8449	3.14	78.2	38.59	35.240 to 39.605
50	no	0	no	0	26.8923	no	0	3.45	2.24	5.37	96.7674	0.82	72.652	4.59	1.22	47.1774	2.77	70	38.96	35.240 to 39.605
53	no	0	no	0	23.8754	no	0	3.56	2.11	5.13	92.4426	0.76	67.336	4.34	1.14	44.0838	2.58	48.8	34.87	lower than 35.240
52	no	0	no	0	26.1224	no	0	4	2.43	4.76	85.7752	1.62	143.532	7.09	1.33	51.4311	4.45	86.8	38.14	35.240 to 39.605
53	no	0	no	0	26.7299	no	0	4.37	2.46	5.26	94.7852	1.47	130.242	6.12	1.24	47.9508	3.77	53.2	39.83	39.605 to 44.410
50	no	0	no	0	24.6914	no	0	5.59	2.72	5.49	98.9298	1.13	100.118	4.31	1.32	51.0444	2.42	105.83	35.76	35.240 to 39.605
50	no	0	no	0	25.6489	no	0	3.89	2.49	5.22	94.0644	0.97	85.942	5.63	1.73	66.8991	3.1	73.56	34.25	lower than 35.240
50	no	0	no	0	25.1024	no	0	4.83	2.53	5.22	94.0644	3.98	352.628	4.3	0.72	27.8424	2.45	101	47.48	higher than 44.410
51	no	0	no	0	25.2174	no	0	4.36	2.34	5.06	91.1812	1.98	175.428	5.08	0.91	35.1897	3.53	88	41.64	39.605 to 44.410
54	no	0	no	0	26.4721	no	0	4.14	2.34	4.88	87.9376	1.49	132.014	4.94	0.95	36.7365	3.48	71	42.08	39.605 to 44.410
53	no	0	no	0	25.9095	no	0	4.88	2.52	4.79	86.3158	1.53	135.558	5.66	1.38	53.3646	3.85	78	37.33	35.240 to 39.605
50	no	0	no	0	23.1837	no	0	3.79	2.26	4.91	88.4782	1.05	93.03	4.07	1.09	42.1503	2.64	78	34.69	lower than 35.240
50	yes	1	no	0	26.5118	no	0	4.24	2.51	6.45	116.229	3.92	347.312	5.19	0.64	24.7488	3.3	115	52.57	higher than 44.410
52	no	0	no	0	22.6627	no	0	4.18	2.36	4.66	83.9732	1.37	121.382	5.23	1.26	48.7242	3.7	99	33.05	lower than 35.240
52	no	0	no	0	33.91	no	0	4.14	2.27	6.34	114.247	1.27	112.522	3.83	0.82	31.7094	2.68	107	57.21	higher than 44.410
50	no	0	no	0	27.143	no	0	4.42	2.4	14.37	258.947	1.6	141.76	6.12	1.21	46.7907	3.86	145.7	45.81	higher than 44.410
50	no	0	no	0	21.6296	no	0	4.43	2.47	13.39	241.288	0.9	79.74	4.31	1.96	75.7932	1.79	64.4	31.64	lower than 35.240
50	no	0	no	0	25.4581	no	0	3.97	2.25	4.66	83.9732	1.55	137.33	4.47	1.1	42.537	2.63	51.8	38.83	35.240 to 39.605
53	no	0	no	0	31.7418	no	0	3.85	2.23	4.6	82.892	1.61	142.646	5.98	1.29	49.8843	3.95	93.2	46.53	higher than 44.410
54	no	0	no	0	28.0664	no	0	4.5	2.32	4.85	87.397	1.15	101.89	4.22	1.15	44.4705	2.59	37.9	41.58	39.605 to 44.410
52	yes	1	no	0	27.4286	no	0	4.19	2.32	4.78	86.1356	1.15	101.89	5.42	1.31	50.6577	3.3	61.7	39.22	35.240 to 39.605
53	yes	1	no	0	24.977	no	0	3.46	2.23	5.2	93.704	3.58	317.188	6.54	1.13	43.6971	4.37	60	41.15	39.605 to 44.410
50	no	0	no	0	23.03	no	0	4.69	2.29	5.36	96.5872	1.51	133.786	5.99	1.61	62.2587	3.51	67.9	32.27	lower than 35.240
53	no	0	no	0	20.1956	no	0	4.37	2.4	5.97	107.579	2.92	258.712	5.86	1.12	43.3104	3.67	101.8	33.01	lower than 35.240
51	no	0	no	0	24.2215	no	0	4.19	2.32	5.79	104.336	2.56	226.816	4.24	0.96	37.1232	2.4	59.6	40.72	39.605 to 44.410
50	no	0	no	0	24.0238	no	0	3.67	2.25	4.43	79.8286	0.91	80.626	4.33	1.18	45.6306	2.62	67.4	34.47	lower than 35.240
53	no	0	no	0	29.0533	no	0	4.16	2.32	5.32	95.8664	2.56	226.816	6.05	1.43	55.2981	3.78	47.7	43.7	39.605 to 44.410
50	no	0	no	0	22.3863	no	0	4.15	2.34	5.91	106.498	1.31	116.066	4.7	1.25	48.3375	2.83	52.8	33.45	lower than 35.240
50	no	0	no	0	25.4694	no	0	3.86	2.35	4.87	87.7574	1.23	108.978	6.52	1.5	58.005	4.12	73.6	35.44	35.240 to 39.605
54	no	0	no	0	28.4053	no	0	3.83	2.33	4.78	86.1356	2.27	201.122	3.56	1.35	52.2045	1.64	67.3	42.53	39.605 to 44.410
51	no	0	no	0	21.2245	no	0	3.65	2.26	5.33	96.0466	1.12	99.232	6.57	1.47	56.8449	3.93	47.7	29.8	lower than 35.240
50	no	0	no	0	26.4236	no	0	3.88	2.34	5.33	96.0466	1.53	135.558	4.7	1	38.67	2.97	51.9	41.87	39.605 to 44.410
51	no	0	no	0	31.0204	no	0	3.87	2.32	6.28	113.166	1.29	114.294	5.87	1.06	40.9902	3.92	76.2	48.7	higher than 44.410
50	no	0	no	0	23.8754	no	0	4.55	2.35	5.19	93.5238	1.34	118.724	4.51	1.07	41.3769	2.85	85.1	36.7	35.240 to 39.605
53	no	0	no	0	33.5744	no	0	4.65	2.38	8.85	159.477	0.95	84.17	4.07	1.01	39.0567	2.64	85.4	54.95	higher than 44.410
50	no	0	no	0	21.1073	no	0	4.52	2.33	5.22	94.0644	0.98	86.828	4.13	1.34	51.8178	2.02	71.1	30.03	lower than 35.240
53	no	0	no	0	24.4473	no	0	4.36	2.44	6.05	109.021	2.66	235.676	6.35	1.3	50.271	4.05	82.2	38.17	35.240 to 39.605
50	no	0	no	0	23.8367	no	0	3.24	2.26	5.7	102.714	1.65	146.19	3.91	1.07	41.3769	2.32	71.3	37.53	35.240 to 39.605
50	no	0	no	0	23.4568	no	0	3.82	2.29	5.08	91.5416	1.15	101.89	4.27	1.64	63.4188	1.98	58.9	31.95	lower than 35.240
53	no	0	no	0	25.0593	no	0	3.8	2.13	4.19	75.5038	1.86	164.796	4.77	1.32	51.0444	2.68	80.2	36.67	35.240 to 39.605
60	no	0	no	0	26.2346	no	0	4.25	2.2	4.8	86.496	1.31	116.066	4.09	1.45	56.0715	2.07	69.7	36.92	35.240 to 39.605
51	no	0	no	0	30.4867	no	0	3.84	2.23	2.63	47.3926	2.41	213.526	6.25	1.21	46.7907	3.95	62.5	45.43	higher than 44.410
51	no	0	no	0	25.7117	no	0	4.27	2.37	3.92	70.6384	2.63	233.018	6.35	1.19	46.0173	4.18	54.8	39.78	39.605 to 44.410
57	no	0	no	0	23.4375	no	0	4.11	2.25	5.13	92.4426	0.93	82.398	5.71	1.96	75.7932	3.18	46.7	30.26	lower than 35.240
52	no	0	no	0	24.9135	no	0	4.23	2.21	5	90.1	1.41	124.926	5.62	1.33	51.4311	3.44	47.8	36.17	35.240 to 39.605
54	no	0	no	0	30.0408	no	0	3.52	2.23	13.78	248.316	2.16	191.376	4.8	0.91	35.1897	3.22	65.6	55.12	higher than 44.410
50	no	0	no	0	26.9896	no	0	3.56	2.3	7.66	138.033	2.33	206.438	3.88	1.1	42.537	2.02	70.6	44.46	higher than 44.410
52	no	0	no	0	28.0277	no	0	4.48	2.32	4.37	78.7474	1.15	101.89	4.33	1.47	56.8449	2.21	69.6	38.55	35.240 to 39.605
51	no	0	no	0	30.1162	no	0	3.84	2.22	4.35	78.387	0.8	70.88	4.87	1.55	59.9385	2.7	91.8	39.93	39.605 to 44.410
50	no	0	no	0	27.0416	no	0	3.89	2.29	5.39	97.1278	1.51	133.786	4.57	1.29	49.8843	2.65	55.4	40.06	39.605 to 44.410
52	no	0	no	0	23.8754	no	0	4.09	2.12	5.24	94.4248	1.86	164.796	5.01	1.09	42.1503	3.2	86.3	37.45	35.240 to 39.605
51	no	0	no	0	32.4219	no	0	4.37	2.39	8.18	147.404	0.73	64.678	3.6	1.56	60.3252	1.48	65.3	46.53	higher than 44.410
52	no	0	no	0	32.41	no	0	3.84	2.41	5.5	99.11	1.49	132.014	4.02	1.31	50.6577	2.16	59.4	47.88	higher than 44.410
52	no	0	no	0	25.3515	no	0	3.56	2.21	4.67	84.1534	1.21	107.206	3.43	1.39	53.7513	1.38	77	35.75	35.240 to 39.605
54	no	0	no	0	25.2595	no	0	4.41	2.38	5.4	97.308	1.35	119.61	5.88	1.6	61.872	3.26	69.9	35.21	lower than 35.240
55	no	0	no	0	32.8125	no	0	4.52	2.32	5.31	95.6862	3.64	322.504	8.26	1.33	51.4311	5.24	57.1	51.98	higher than 44.410
54	no	0	no	0	27.4286	no	0	3.67	2.4	8.28	149.206	1.74	154.164	6.43	1.64	63.4188	3.72	99.3	40.41	39.605 to 44.410
51	no	0	no	0	24.2188	no	0	4.13	2.35	4.87	87.7574	1.05	93.03	5.01	1.7	65.739	2.57	84.5	32.36	lower than 35.240
54	no	0	no	0	26.3656	no	0	3.97	2.39	5.07	91.3614	0.95	84.17	5.5	1.22	47.1774	3.3	85.6	38.22	35.240 to 39.605
53	no	0	no	0	27.1605	no	0	3.73	2.28	6.1	109.922	1.99	176.314	5.31	1.1	42.537	3.37	77.9	43.32	39.605 to 44.410
52	no	0	no	0	31.0735	no	0	3.55	2.29	4.28	77.1256	1.18	104.548	5.5	1.68	64.9656	3.48	73.4	41.36	39.605 to 44.410
52	no	0	no	0	24.2215	no	0	3.93	2.19	4.61	83.0722	0.72	63.792	5.76	1.44	55.6848	4.05	59.5	32.76	lower than 35.240
54	no	0	no	0	24.0569	no	0	4.06	2.35	7.85	141.457	2.22	196.692	5.27	1.28	49.4976	3.75	60.2	38.05	35.240 to 39.605
54	no	0	no	0	25.763	no	0	3.96	2.25	5.97	107.579	0.95	84.17	4.4	1.05	40.6035	3	51.5	39.65	39.605 to 44.410
57	no	0	no	0	21.8776	no	0	4.15	2.25	5.43	97.8486	0.86	76.196	4.17	1.32	51.0444	2.74	58.5	31.18	lower than 35.240
50	no	0	no	0	24.0741	no	0	4.13	2.32	5.29	95.3258	1.85	163.91	6.02	1.42	54.9114	4.5	67.7	35.28	35.240 to 39.605
52	no	0	no	0	25.6896	no	0	4.02	2.32	5.36	96.5872	2.13	188.718	6.54	1.19	46.0173	4.5	72.5	39.88	39.605 to 44.410
50	no	0	no	0	28.578	no	0	4	2.39	4.58	82.5316	1.32	116.952	4.58	1.33	51.4311	3.08	71.1	40.92	39.605 to 44.410
51	no	0	no	0	31.8878	no	0	4.1	2.3	6.54	117.851	3.32	294.152	4.8	1.23	47.5641	3.3	86.9	51.79	higher than 44.410
52	no	0	no	0	29.321	no	0	3.89	2.38	5.77	103.975	1.75	155.05	5.37	1.28	49.4976	3.59	86.6	44.29	39.605 to 44.410
50	no	0	no	0	25.1559	no	0	4.08	2.31	4.84	87.2168	2.2	194.92	5.03	1.04	40.2168	3.83	95.6	40.25	39.605 to 44.410
50	no	0	no	0	31.0735	no	0	3.75	2.2	5.06	91.1812	1.56	138.216	2.71	0.83	32.0961	1.59	92.1	51.68	higher than 44.410
52	no	0	no	0	26.6749	no	0	4.59	2.28	4.76	85.7752	1.74	154.164	5.75	1.71	66.1257	3.56	62.4	36.82	35.240 to 39.605
50	no	0	no	0	25.6896	no	0	3.59	2.22	10.85	195.517	1.84	163.024	5.96	1.25	48.3375	4.25	77.8	41.84	39.605 to 44.410
56	no	0	no	0	23.9869	no	0	3.67	2.24	5.02	90.4604	2.08	184.288	5.67	1.55	59.9385	3.65	63.3	34.57	lower than 35.240
51	no	0	no	0	32.4074	no	0	3.85	2.35	5.42	97.6684	1.3	115.18	6.07	2.12	81.9804	3.28	87.4	42.2	39.605 to 44.410
53	no	0	no	0	25.0762	no	0	3.69	2.33	4.78	86.1356	5.59	495.274	5.2	0.66	25.5222	2.81	62.33	50.34	higher than 44.410
50	no	0	no	0	28.7356	no	0	4.28	2.52	5.51	99.2902	1.71	151.506	5.54	1.43	55.2981	3.32	77.47	41.95	39.605 to 44.410
50	no	0	no	0	28.7356	no	0	4.28	2.52	5.51	99.2902	1.71	151.506	5.54	1.43	55.2981	3.32	77.47	41.95	39.605 to 44.410
57	no	0	no	0	27.9155	no	0	4.54	2.47	5.26	94.7852	3.77	334.022	5.09	0.83	32.0961	3.3	73	50.38	higher than 44.410
57	no	0	no	0	27.9155	no	0	4.54	2.47	5.26	94.7852	3.77	334.022	5.09	0.83	32.0961	3.3	73	50.38	higher than 44.410
54	yes	1	no	0	23.8367	no	0	4.7	2.38	4.92	88.6584	1.82	161.252	6.04	0.93	35.9631	4.27	98	38.75	35.240 to 39.605
54	yes	1	no	0	23.8367	no	0	4.7	2.38	4.92	88.6584	1.82	161.252	6.04	0.93	35.9631	4.27	98	38.75	35.240 to 39.605
58	no	0	no	0	22.2041	no	0	3.96	2.29	4.83	87.0366	1.33	117.838	5.51	1.47	56.8449	3.52	66	31.19	lower than 35.240
58	no	0	no	0	22.2041	no	0	3.96	2.29	4.83	87.0366	1.33	117.838	5.51	1.47	56.8449	3.52	66	31.19	lower than 35.240
52	no	0	no	0	24.9135	no	0	4.07	2.27	5.41	97.4882	1.84	163.024	4.71	1.21	46.7907	2.94	58	38.09	35.240 to 39.605
52	no	0	no	0	24.9135	no	0	4.07	2.27	5.41	97.4882	1.84	163.024	4.71	1.21	46.7907	2.94	58	38.09	35.240 to 39.605
55	no	0	no	0	26.6436	no	0	4.36	2.52	11.18	201.464	5.75	509.45	4.15	0.93	35.9631	1.77	83.3	50.69	higher than 44.410
50	no	0	no	0	25.4327	no	0	4.52	2.49	5.93	106.859	3.3	292.38	5.62	1.28	49.4976	3.05	89.5	40.58	39.605 to 44.410
56	no	0	no	0	23.4568	no	0	4.47	2.43	5.42	97.6684	2.36	209.096	6.34	1.51	58.3917	3.5	151.4	34.62	lower than 35.240
53	no	0	no	0	27.1605	no	0	4.03	2.33	4.84	87.2168	0.99	87.714	5.86	1.84	71.1528	3.25	69.9	35.46	35.240 to 39.605
53	no	0	no	0	26.079	no	0	4.64	2.37	4.59	82.7118	10.03	888.658	5.25	0.73	28.2291	2.37	55.1	54.34	higher than 44.410
58	no	0	no	0	31.7418	no	0	4.01	2.4	7.19	129.564	3.2	283.52	4.56	0.9	34.803	2.67	79.4	56.3	higher than 44.410
50	no	0	no	0	24.5779	no	0	5.27	2.43	5.97	107.579	0.86	76.196	4.6	1.26	48.7242	2.67	82.5	35.88	35.240 to 39.605
54	no	0	no	0	24.7721	no	0	4.18	2.37	7.09	127.762	1.9	168.34	4.39	1	38.67	2.52	52.1	41	39.605 to 44.410
51	no	0	no	0	27.4406	no	0	4.71	2.47	6.43	115.869	2.24	198.464	7.32	1.31	50.6577	3.6	83.5	42.39	39.605 to 44.410
50	no	0	no	0	23.9995	no	0	4.39	2.41	5.36	96.5872	0.98	86.828	4.44	1.05	40.6035	2.76	72.7	36.51	35.240 to 39.605
53	no	0	no	0	26.6749	no	0	4.64	2.47	14.94	269.219	5.67	502.362	4.59	0.91	35.1897	2.83	83.9	52.04	higher than 44.410
54	no	0	no	0	31.2213	no	0	4.25	2.37	5.88	105.958	1.04	92.144	4.02	0.74	28.6158	2.67	65	53.21	higher than 44.410
54	no	0	no	0	28.7274	no	0	4.38	2.18	5.18	93.3436	3.05	270.23	7.26	1	38.67	5.65	62.4	48.13	higher than 44.410
56	no	0	no	0	27.6817	no	0	3.99	2.25	5.81	104.696	2.18	193.148	4.32	1.52	58.7784	2.45	56.8	40.75	39.605 to 44.410
51	no	0	no	0	25.1024	no	0	4.17	2.46	5	90.1	1.09	96.574	4.69	1.24	47.9508	2.86	88.3	36.47	35.240 to 39.605
52	no	0	no	0	31.1791	no	0	4.35	2.41	5.4	97.308	2.2	194.92	5.14	0.98	37.8966	3.83	80	51.16	higher than 44.410
52	no	0	no	0	21.1073	no	0	3.89	2.46	5.85	105.417	1.02	90.372	6.23	1.43	55.2981	4.18	86	30.02	lower than 35.240
50	no	0	no	0	30.8112	no	0	4.53	2.58	7.2	129.744	4.22	373.892	7.65	1.12	43.3104	5.18	68.73	52.74	higher than 44.410
55	no	0	no	0	25.0995	no	0	4.55	2.4	12.57	226.511	2.2	194.92	5.46	0.75	29.0025	3.79	58	48.25	higher than 44.410
50	no	0	no	0	24.3375	no	0	4.68	2.5	5.98	107.76	1.12	99.232	6.39	2.09	80.8203	3.43	45.5	31.87	lower than 35.240
58	no	0	no	0	22.8571	no	0	4.44	2.41	5.73	103.255	2.22	196.692	6.84	1.67	64.5789	4.58	65.9	32.9	lower than 35.240
51	no	0	no	0	21.8776	no	0	4.51	2.36	5.21	93.8842	2.91	257.826	5.62	1.1	42.537	3.95	71.5	35.58	35.240 to 39.605
54	no	0	no	0	31.6374	no	0	3.7	2.33	8.14	146.683	2.76	244.536	5.54	1.39	53.7513	3.57	61	49.92	higher than 44.410
54	no	0	no	0	26.5731	no	0	4.56	2.4	4.36	78.5672	2.05	181.63	6.1	1.83	70.7661	3.61	58	36.34	35.240 to 39.605
56	no	0	no	0	22.3435	no	0	4.73	2.32	4.88	87.9376	0.91	80.626	5.31	1.3	50.271	3.48	69	31.63	lower than 35.240
51	no	0	no	0	25.9516	no	0	3.89	2.27	5.38	96.9476	2.04	180.744	4.05	1.24	47.9508	2.37	53	39.73	39.605 to 44.410
53	no	0	no	0	26.1224	no	0	3.87	2.23	5.69	102.534	1.96	173.656	6.32	1.31	50.6577	4.49	83.7	39.51	35.240 to 39.605
56	no	0	no	0	28.3447	no	0	4.34	2.31	14.91	268.678	1.14	101.004	5.39	1.54	59.5518	3.17	80.1	44.79	higher than 44.410
52	no	0	no	0	25.2493	no	0	4.63	2.22	4.83	87.0366	0.85	75.31	3.94	1.25	48.3375	2.3	76.2	35.93	35.240 to 39.605
52	no	0	no	0	24.4898	no	0	4.51	2.35	5.9	106.318	1.53	135.558	6.35	1.6	61.872	4.3	50.2	34.74	lower than 35.240
51	no	0	no	0	31.8339	no	0	4.05	2.21	5.25	94.605	1.47	130.242	5.3	1.2	46.404	3.71	67.8	47.83	higher than 44.410
52	no	0	no	0	23.5294	no	0	4.61	2.36	9.09	163.802	1.69	149.734	5.11	1.12	43.3104	3.59	84.2	38.51	35.240 to 39.605
50	no	0	no	0	24.7555	no	0	4.2	2.36	4.57	82.3514	4.43	392.498	5.76	1.29	49.8843	3.66	79.4	40.03	39.605 to 44.410
52	no	0	no	0	23.8754	no	0	3.76	2.4	5.25	94.605	2.96	262.256	6.94	1.5	58.005	4.8	91.1	35.94	35.240 to 39.605
51	no	0	no	0	27.7778	no	0	4.27	2.31	5.33	96.0466	1.35	119.61	5.73	1.31	50.6577	4.03	63.2	40.63	39.605 to 44.410
50	no	0	no	0	30.4498	no	0	4.1	2.32	5.21	93.8842	2.63	233.018	5.89	1.22	47.1774	3.96	69.7	47.73	higher than 44.410
50	no	0	no	0	22.6757	no	0	3.87	2.31	4.52	81.4504	0.67	59.362	3.54	0.88	34.0296	2.25	122.2	34.73	lower than 35.240
50	no	0	no	0	25.0995	no	0	4.07	2.2	4.9	88.298	1.26	111.636	4.93	1.17	45.2439	3.35	88.5	37.29	35.240 to 39.605
52	no	0	no	0	28.7347	no	0	4.9	2.43	4.71	84.8742	1.54	136.444	5.37	1.28	49.4976	3.3	25.5	42.15	39.605 to 44.410
50	no	0	no	0	24.3911	no	0	4.74	2.42	5.61	101.092	2.53	224.158	5.04	1.31	50.6577	2.8	69	37.62	35.240 to 39.605
50	no	0	no	0	21.6713	no	0	4.17	2.34	4.35	78.387	0.67	59.362	3.98	1.09	42.1503	2.53	64.8	31.14	lower than 35.240
51	no	0	no	0	25.2092	no	0	4.53	2.31	3.98	71.7196	1.15	101.89	3.69	1.08	41.7636	2.43	74.9	37.16	35.240 to 39.605
51	no	0	no	0	21.7993	no	0	4.53	2.32	4.91	88.4782	2.06	182.516	5.17	1.72	66.5124	3.01	75.8	30.56	lower than 35.240
50	no	0	no	0	25.0135	no	0	4.16	2.31	5.59	100.732	1.23	108.978	5.74	1.66	64.1922	3.52	88.9	34.48	lower than 35.240
54	no	0	no	0	28.4055	no	0	4.27	2.35	4.35	78.387	1.94	171.884	5.2	1.15	44.4705	3.57	78.6	43.37	39.605 to 44.410
52	no	0	no	0	27.1605	no	0	3.45	2.36	5.68	102.354	2.6	230.36	6.68	1.24	47.9508	4.8	95.3	42.63	39.605 to 44.410
50	no	0	no	0	23.9395	no	0	3.54	2.3	5.26	94.7852	1.47	130.242	4.82	0.94	36.3498	3.07	120	38.42	35.240 to 39.605
52	no	0	no	0	24.4857	no	0	3.88	2.25	4.54	81.8108	1.19	105.434	5.54	1.39	53.7513	3.69	114.4	34.38	lower than 35.240
50	no	0	no	0	23.5294	no	0	4.21	2.46	5.45	98.209	2.1	186.06	6.92	1.29	49.8843	5.04	81.9	35.78	35.240 to 39.605
52	no	0	no	0	22.3863	no	0	4.48	2.26	5.99	107.94	1.5	132.9	5.44	1.35	52.2045	3.53	64.5	33.13	lower than 35.240
52	no	0	no	0	21.83	no	0	4.25	2.35	4.54	81.8108	0.77	68.222	5	2.2	85.074	2.18	81.7	26.75	lower than 35.240
52	no	0	no	0	28.3737	no	0	4.45	2.32	5.04	90.8208	1.79	158.594	7.75	1.46	56.4582	5.66	75.5	41	39.605 to 44.410
51	no	0	no	0	25.8806	no	0	4.44	2.33	5.12	92.2624	1.24	109.864	5.16	1.3	50.271	3.52	68.7	37.55	35.240 to 39.605
50	no	0	no	0	35.083	no	0	3.94	2.21	5.34	96.2268	1	88.6	5.08	1.14	44.0838	3.56	79	52.24	higher than 44.410
53	no	0	no	0	25.7812	no	0	4.5	2.33	5.21	93.8842	1.29	114.294	6.41	1.58	61.0986	4.57	56.5	35.8	35.240 to 39.605
53	no	0	no	0	37.5567	no	0	4.28	2.28	4.67	84.1534	1.53	135.558	6.28	1.08	41.7636	4.93	76.7	57.52	higher than 44.410
50	no	0	no	0	31.1951	no	0	4.56	2.42	4.63	83.4326	1.97	174.542	4.63	1.11	42.9237	3.25	57.2	48.4	higher than 44.410
50	no	0	no	0	26.7299	no	0	3.97	2.25	14.37	258.947	4.23	374.778	6.06	1.43	55.2981	2.96	93.8	45.25	higher than 44.410
52	no	0	no	0	31.6991	no	0	4.02	2.42	4.95	89.199	1.03	91.258	4.12	0.97	37.5099	2.86	67.7	48.94	higher than 44.410
55	yes	1	no	0	28.4005	no	0	3.78	2.32	5.06	91.1812	1.2	106.32	5.42	1.45	56.0715	3.82	140.7	39.95	39.605 to 44.410
51	yes	1	no	0	27.102	no	0	3.8	2.42	4.92	88.6584	1.38	122.268	5.43	1.66	64.1922	3.52	93.4	37.13	35.240 to 39.605
53	no	0	no	0	28.4082	no	0	4.67	2.34	5.11	92.0822	1.85	163.91	5.48	1.01	39.0567	4.21	87	45.36	higher than 44.410
51	no	0	no	0	25.8166	no	0	4.03	2.25	5.45	98.209	2.2	194.92	4.83	1.1	42.537	3.45	74.6	41.09	39.605 to 44.410
55	no	0	no	0	26.7229	no	0	3.5	2.35	7.39	133.168	2.5	221.5	3.78	1.2	46.404	1.9	52.4	43.1	39.605 to 44.410
51	no	0	no	0	29.3658	no	0	4.39	2.35	5.33	96.0466	0.86	76.196	4.73	1.59	61.4853	2.7	89.4	39.86	39.605 to 44.410
50	no	0	no	0	24.9649	no	0	4.27	2.46	5.19	93.5238	2.71	240.106	4.38	0.76	29.3892	2.57	72	44.73	higher than 44.410
52	no	0	no	0	29.321	no	0	4.82	2.29	10.23	184.345	2.31	204.666	5.49	1.17	45.2439	3.2	77.8	48.85	higher than 44.410
50	no	0	no	0	23.4375	no	0	4.1	2.43	4.74	85.4148	0.57	50.502	4.34	1.31	50.6577	2.54	71.38	32.24	lower than 35.240
50	no	0	no	0	22.8571	no	0	3.84	2.35	5.46	98.3892	2.36	209.096	5.21	1.07	41.3769	3.02	112	36.87	35.240 to 39.605
55	no	0	no	0	23.1834	no	0	4.55	2.25	5.28	95.1456	6.44	570.584	7.6	1.53	59.1651	4.91	61.3	37.69	35.240 to 39.605
52	no	0	no	0	24.7721	no	0	4.15	2.39	5.22	94.0644	0.57	50.502	3.43	1.51	58.3917	1.67	50.2	33.34	lower than 35.240
50	no	0	no	0	22.4913	no	0	4.35	2.49	5.26	94.7852	1.95	172.77	6.67	1.05	40.6035	4.58	70.87	35.78	35.240 to 39.605
51	no	0	no	0	26.3329	no	0	4.05	2.32	5.29	95.3258	6.29	557.294	4.6	0.57	22.0419	2.3	120.8	56.34	higher than 44.410
58	no	0	no	0	29.0657	no	0	4.66	2.54	4.92	88.6584	1.3	115.18	6.7	1.28	49.4976	4.28	83.2	42.29	39.605 to 44.410
58	no	0	no	0	23.5294	no	0	4.89	2.33	5.01	90.2802	1.21	107.206	5.15	1.06	40.9902	3.91	67.7	35.87	35.240 to 39.605
57	no	0	no	0	26.9896	no	0	3.81	2.27	8.74	157.495	0.85	75.31	4.72	1.24	47.9508	2.94	73.1	41.61	39.605 to 44.410
53	no	0	no	0	25.3934	no	0	3.89	2.35	4.86	87.5772	1.06	93.916	5.36	1.44	55.6848	3.65	80.1	35.34	35.240 to 39.605
50	no	0	no	0	26.4721	no	0	4.09	2.29	6.42	115.688	2.73	241.878	6.9	1.17	45.2439	5.16	100.2	42.77	39.605 to 44.410
52	no	0	no	0	20.9573	no	0	4.27	2.27	5.26	94.7852	0.74	65.564	4.23	1.41	54.5247	2.57	64.3	29.04	lower than 35.240
51	no	0	no	0	27.8852	no	0	4.12	2.33	5.39	97.1278	1.88	166.568	5.23	1.12	43.3104	3.15	54.6	43.57	39.605 to 44.410
58	no	0	no	0	28.7132	no	0	4.57	2.41	5.48	98.7496	0.78	69.108	4.67	1.64	63.4188	2.54	70.6	38.64	35.240 to 39.605
51	no	0	no	0	23.03	no	0	3.96	2.34	7.28	131.186	1.65	146.19	4.32	1.42	54.9114	2.17	50.5	34.56	lower than 35.240
59	no	0	no	0	27.7551	no	0	4.67	2.37	5.63	101.453	3.22	285.292	6.01	1.23	47.5641	3.4	65.5	44.49	higher than 44.410
51	no	0	no	0	23.3067	no	0	4.29	2.35	5.66	101.993	0.63	55.818	4.41	1.44	55.6848	2.4	95.3	32.23	lower than 35.240
54	no	0	no	0	27.3797	no	0	4.28	2.39	6.98	125.78	1.49	132.014	4.92	1	38.67	3.05	62.4	44.56	higher than 44.410
52	no	0	no	0	26.7698	no	0	3.86	2.2	6.89	124.158	2.23	197.578	4.78	1.05	40.6035	3.03	73	44.08	39.605 to 44.410
59	no	0	no	0	23.5898	no	0	4.58	2.45	5.73	103.255	1.15	101.89	4.37	0.91	35.1897	3	72	37.97	35.240 to 39.605
50	no	0	no	0	32.45	no	0	4.96	2.47	5.39	97.1278	2.71	240.106	5.58	1.04	40.2168	3.68	89	53.35	higher than 44.410
57	no	0	no	0	26.8923	no	0	4.14	2.35	11.55	208.131	2.76	244.536	4.95	0.86	33.2562	3.19	89	49.83	higher than 44.410
53	no	0	no	0	25.565	no	0	3.65	2.4	5.47	98.5694	1.86	164.796	5.69	0.96	37.1232	3.94	105	41.67	39.605 to 44.410
50	no	0	no	0	23.3844	no	0	4.42	2.3	5.31	95.6862	1.14	101.004	4.74	1.01	39.0567	3.22	93	36.22	35.240 to 39.605
52	no	0	no	0	26.7755	no	0	4.23	2.37	11.37	204.887	2.77	245.422	5.39	0.83	32.0961	3.64	91	50.05	higher than 44.410
51	no	0	no	0	27.7323	no	0	4.29	2.43	5.25	94.605	0.87	77.082	3.82	1.26	48.7242	2.13	98	39.85	39.605 to 44.410
55	no	0	no	0	22.7244	no	0	4.07	2.41	5.43	97.8486	0.96	85.056	6.49	1.49	57.6183	4.54	104	31.6	lower than 35.240
51	no	0	no	0	24.2215	no	0	4	2.43	6.14	110.643	1.96	173.656	6.71	1.08	41.7636	4.86	71	38.8	35.240 to 39.605
52	no	0	no	0	24.968	no	0	4.34	2.34	4.45	80.189	3.35	296.81	5.28	1.08	41.7636	3.03	89.7	40.98	39.605 to 44.410
54	no	0	no	0	24.1633	no	0	4.39	2.38	5.45	98.209	1.66	147.076	4.19	1.16	44.8572	2.93	86.1	37.09	35.240 to 39.605
50	no	0	no	0	25.9516	no	0	4.5	2.58	7.24	130.465	4.72	418.192	5.54	1.14	44.0838	3.07	59.2	44.69	higher than 44.410
53	no	0	no	0	29.0657	no	0	4.19	2.33	6.3	113.526	2.48	219.728	5.07	0.66	25.5222	3.34	80	54.74	higher than 44.410
51	no	0	no	0	22.5827	no	0	4	2.37	5.1	91.902	1.23	108.978	4.81	1.53	59.1651	2.6	88	31.43	lower than 35.240
51	no	0	no	0	19.487	no	0	3.89	2.36	4.57	82.3514	1.49	132.014	5.41	1.62	62.6454	2.92	125.2	26.81	lower than 35.240
51	no	0	no	0	31.25	no	0	4.18	2.37	7.09	127.762	7.08	627.288	5.73	0.94	36.3498	2.66	78.3	58.99	higher than 44.410
55	no	0	no	0	26.4721	no	0	4.17	2.4	4.65	83.793	1.96	173.656	6.16	1.3	50.271	4.36	105.8	39.41	35.240 to 39.605
51	no	0	no	0	22.9854	no	0	3.94	2.37	4.72	85.0544	0.75	66.45	4.75	1.52	58.7784	2.6	55.6	30.84	lower than 35.240
58	no	0	no	0	24.2215	no	0	4.91	2.56	5.07	91.3614	0.92	81.512	3.93	1.32	51.0444	2.08	76	34.34	lower than 35.240
58	no	0	no	0	26.8274	no	0	4.35	2.4	5.7	102.714	1.36	120.496	4.17	1.02	39.4434	2.29	99.2	42.24	39.605 to 44.410
51	no	0	no	0	21.8871	no	0	4.3	2.22	5.25	94.605	1.05	93.03	6.34	1.39	53.7513	4.67	77.9	30.99	lower than 35.240
50	no	0	no	0	26.1738	no	0	3.65	2.36	5.17	93.1634	1.97	174.542	6.4	1.51	58.3917	4.46	64.8	37.89	35.240 to 39.605
52	no	0	no	0	22.4913	no	0	4.1	2.33	6.1	109.922	0.49	43.414	5.29	1.89	73.0863	2.99	72.6	29.2	lower than 35.240
51	no	0	no	0	27.0416	no	0	4.14	2.24	10.82	194.976	1.56	138.216	5.67	1.19	46.0173	4.11	114.9	44.27	39.605 to 44.410
57	no	0	no	0	31.378	no	0	4.43	2.3	6.06	109.201	1.05	93.03	5.38	1.39	53.7513	3.51	79.8	45.21	higher than 44.410
51	no	0	no	0	25.6173	no	0	4.67	2.33	5.18	93.3436	0.47	41.642	3.66	1.27	49.1109	2.18	64.8	35.72	35.240 to 39.605
58	no	0	no	0	23.5883	no	0	4.53	2.4	14.11	254.262	2.1	186.06	4.67	1.25	48.3375	3.39	115.5	39.79	39.605 to 44.410
51	no	0	no	0	30.0838	no	0	4.43	2.35	5.8	104.516	0.97	85.942	5.02	1.4	54.138	3.4	77.8	42.86	39.605 to 44.410
53	no	0	no	0	18.4013	no	0	4.07	2.37	4.77	85.9554	1.21	107.206	5.94	1.56	60.3252	3.61	87.49	25.27	lower than 35.240
55	no	0	no	0	23.6614	no	0	3.53	2.43	5.19	93.5238	1.26	111.636	3.26	0.82	31.7094	1.91	58	39.01	35.240 to 39.605
55	no	0	no	0	25.4694	no	0	4.14	2.26	5.61	101.092	1.94	171.884	4.88	1.1	42.537	3.57	100	40.23	39.605 to 44.410
53	yes	1	no	0	29.7458	no	0	3.6	2.26	5.22	94.0644	0.87	77.082	4.35	1.59	61.4853	2.62	64	40.3	39.605 to 44.410
53	no	0	no	0	28.699	no	0	4.42	2.28	8.97	161.639	9.75	863.85	5.5	0.8	30.936	3.01	79.4	59.2	higher than 44.410
57	no	0	no	0	25.1808	no	0	3.8	2.31	5.42	97.6684	1.84	163.024	6.01	0.99	38.2833	4.28	71	40.63	39.605 to 44.410
54	no	0	no	0	26.5118	no	0	4.26	2.36	8.12	146.322	1.32	116.952	4.46	1.35	52.2045	2.97	49.5	40.31	39.605 to 44.410
53	no	0	no	0	25.0995	no	0	3.69	2.38	5.75	103.615	1.95	172.77	5.33	0.95	36.7365	3.63	109	41.37	39.605 to 44.410
57	no	0	no	0	26.4236	no	0	3.8	2.26	6.93	124.879	0.99	87.714	3.85	1.34	51.8178	2.03	71	38.96	35.240 to 39.605
52	no	0	no	0	26.3656	no	0	4.64	2.39	5.73	103.255	1.71	151.506	5.44	1.24	47.9508	3.55	82	40.06	39.605 to 44.410
50	no	0	no	0	23.3747	no	0	3.9	2.41	6.2	111.724	0.72	63.792	5.72	1.53	59.1651	3.9	83	32.42	lower than 35.240
51	no	0	no	0	25.7276	no	0	4.35	2.33	14.53	261.831	11.83	1048.14	5.83	0.63	24.3621	1.49	119	59.3	higher than 44.410
52	no	0	no	0	28.7317	no	0	4.28	2.3	5.64	101.633	2.63	233.018	6.68	1.79	69.2193	4.65	59.3	41.21	39.605 to 44.410
52	no	0	no	0	24.4473	no	0	4.24	2.45	5.07	91.3614	2.63	233.018	4.42	1.1	42.537	2.83	65	39.3	35.240 to 39.605
52	no	0	no	0	24.6755	no	0	3.62	2.34	5.45	98.209	1.66	147.076	3.89	1.21	46.7907	2.12	86	37.46	35.240 to 39.605
59	no	0	no	0	31.1419	no	0	3.93	2.32	6.15	110.823	1.68	148.848	4.12	1.12	43.3104	2.34	98.8	48.87	higher than 44.410
52	no	0	no	0	24.6914	no	0	5.13	2.46	5.19	93.5238	2.34	207.324	4.57	1.14	44.0838	2.57	58.6	38.98	35.240 to 39.605
52	no	0	no	0	28.0863	no	0	4.08	2.27	5.37	96.7674	0.84	74.424	3.81	1.33	51.4311	1.97	102.3	39.85	39.605 to 44.410
57	no	0	no	0	26.449	no	0	3.81	2.36	5.89	106.138	3.41	302.126	4.84	0.94	36.3498	2.75	79	45.95	higher than 44.410
59	no	0	no	0	23.7387	no	0	4.27	2.52	6.75	121.635	1.02	90.372	3.4	1.32	51.0444	1.55	47.4	35.07	lower than 35.240
50	no	0	no	0	23.1206	no	0	3.94	2.31	6.27	112.985	1.63	144.418	5.78	1.31	50.6577	3.41	45	34.84	lower than 35.240
50	no	0	no	0	35.7459	no	0	4.24	2.3	5	90.1	0.67	59.362	5.29	1.32	51.0444	3.45	52.4	49.79	higher than 44.410
53	no	0	no	0	21.1463	no	0	4.38	2.33	6.98	125.78	1.63	144.418	10.71	1.37	52.9779	8.86	67.1	31.86	lower than 35.240
60	no	0	no	0	27.7778	no	0	4.72	2.43	5.5	99.11	1.01	89.486	4.58	1.19	46.0173	2.94	62	41.07	39.605 to 44.410
53	no	0	no	0	31.2213	no	0	3.58	2.13	7.18	129.384	0.89	78.854	4.77	1.48	57.2316	2.96	83.4	44.91	higher than 44.410
54	no	0	no	0	25.2595	no	0	3.85	2.37	6.45	116.229	2.13	188.718	3.89	1.37	52.9779	1.93	75	38.45	35.240 to 39.605
54	no	0	no	0	33.9506	no	0	4.97	2.32	7.5	135.15	1.74	154.164	4.46	1.05	40.6035	3.09	63.4	55.46	higher than 44.410
54	no	0	no	0	28.4053	no	0	4.39	2.34	5.64	101.633	1.3	115.18	4	1.36	52.5912	2.53	74.4	41.31	39.605 to 44.410
60	no	0	no	0	21.2245	no	0	4.62	2.36	5	90.1	0.5	44.3	3.81	1.19	46.0173	2.41	92.3	30	lower than 35.240
55	no	0	no	0	28.2284	no	0	4.2	2.28	8.26	148.845	3.71	328.706	6.88	1.69	65.3523	4.73	63	43.49	39.605 to 44.410
53	no	0	no	0	24.8016	no	0	3.96	2.32	6.21	111.904	1.69	149.734	5.3	1.08	41.7636	4.02	56.6	39.36	35.240 to 39.605
53	no	0	no	0	29.0698	no	0	3.9	2.37	11.19	201.644	2.9	256.94	6.76	1.3	50.271	4.9	114.9	48.17	higher than 44.410
52	no	0	no	0	29.0698	no	0	4.57	2.38	4.96	89.3792	2.7	239.22	5.45	1.12	43.3104	3.99	170.8	46.55	higher than 44.410
57	no	0	no	0	25.7959	no	0	3.8	2.27	6.08	109.562	0.68	60.248	3.11	0.91	35.1897	2.18	82.1	40.8	39.605 to 44.410
53	no	0	no	0	20.7612	no	0	3.84	2.32	5.51	99.2902	0.58	51.388	5.29	1.99	76.9533	2.9	77.7	26.39	lower than 35.240
58	no	0	no	0	25.7959	no	0	3.7	2.3	6.57	118.391	2.06	182.516	5.74	1.07	41.3769	4.5	69.3	41.84	39.605 to 44.410
54	no	0	no	0	24.8016	no	0	4.13	2.3	11.99	216.06	1.18	104.548	4.7	1.24	47.9508	3.28	63.2	40.27	39.605 to 44.410
54	no	0	no	0	30.4834	no	0	4.36	2.4	6.63	119.473	1.41	124.926	5.41	1.3	50.271	3.67	100.5	45.88	higher than 44.410
51	no	0	no	0	24.9135	no	0	3.89	2.47	5.76	103.795	1.46	129.356	4.67	1.32	51.0444	3.21	71.2	36.86	35.240 to 39.605
57	no	0	no	0	27.4286	no	0	3.98	2.27	6	108.12	3.87	342.882	5.54	1.1	42.537	3.9	70.5	46.27	higher than 44.410
57	no	0	no	0	24.3911	no	0	3.88	2.33	4.96	89.3792	1.09	96.574	2.95	1.04	40.2168	1.86	58.2	37.09	35.240 to 39.605
51	no	0	no	0	24.3375	no	0	4.35	2.5	5.01	90.2802	0.74	65.564	4.97	1.1	42.537	3.31	87.2	35.72	35.240 to 39.605
52	no	0	no	0	27.7778	no	0	5.13	2.36	6.04	108.841	0.84	74.424	5.68	1.2	46.404	4.22	78.1	41.09	39.605 to 44.410
54	no	0	no	0	22.7244	no	0	4	2.17	5.61	101.092	1.1	97.46	4.86	1.31	50.6577	3.29	114.2	33.01	lower than 35.240
56	no	0	no	0	23.3844	no	0	5.09	2.4	5.49	98.9298	0.62	54.932	5.09	1.53	59.1651	2.89	119	31.7	lower than 35.240
53	no	0	no	0	27.7551	no	0	4.18	2.3	6.14	110.643	3.24	287.064	4.72	0.99	38.2833	2.52	57.1	47.44	higher than 44.410
51	no	0	no	0	29.7578	no	0	4.53	2.47	11.94	215.159	4.77	422.622	5.09	0.85	32.8695	2.65	125.1	57.5	higher than 44.410
52	no	0	no	0	28.9062	no	0	4.55	2.58	6.37	114.787	4.12	365.032	5.38	0.99	38.2833	2.81	69.1	50.65	higher than 44.410
50	no	0	no	0	22.8374	no	0	4	2.31	6.14	110.643	1.48	131.128	5.1	1.4	54.138	3.44	74.8	33.55	lower than 35.240
51	no	0	no	0	22.8931	no	0	4.47	2.42	5.63	101.453	1.59	140.874	6.96	1.69	65.3523	4.58	68.5	31.98	lower than 35.240
55	no	0	no	0	25.1024	no	0	4.18	2.3	6.17	111.183	0.68	60.248	5.3	1.41	54.5247	3.29	78.1	35.43	35.240 to 39.605
57	no	0	no	0	21.0077	no	0	4.48	2.33	12.84	231.377	0.67	59.362	3.83	1.26	48.7242	2.39	57.3	33.82	lower than 35.240
53	no	0	no	0	20.202	no	0	4.19	2.24	5.83	105.057	0.73	64.678	5.93	1.24	47.9508	3.9	66.2	29.31	lower than 35.240
50	no	0	no	0	26.1493	no	0	4.28	2.21	6.28	113.166	2.34	207.324	7.37	1.45	56.0715	5.55	84.3	39.43	35.240 to 39.605
51	no	0	no	0	24.1115	no	0	4.17	2.3	12.11	218.222	1.33	117.838	4.81	1.25	48.3375	3.34	44.2	39.27	35.240 to 39.605
58	no	0	no	0	22.4082	no	0	4.24	2.12	4.92	88.6584	1.08	95.688	5	1.25	48.3375	3.29	84.2	32.41	lower than 35.240
52	no	0	no	0	25.1486	no	0	4.35	2.25	11.19	201.644	10.05	890.43	6.4	1.11	42.9237	3.36	93.1	47.93	higher than 44.410
50	no	0	no	0	28.7197	no	0	4.69	2.52	5.91	106.498	4.38	388.068	5.96	0.96	37.1232	3.48	75	50.84	higher than 44.410
54	no	0	no	0	22.921	no	0	4.09	2.29	8.04	144.881	3.29	291.494	4.51	1.08	41.7636	3.03	129.2	39.09	35.240 to 39.605
53	no	0	no	0	24.6097	no	0	4.43	2.29	5.75	103.615	2.66	235.676	7.41	1.56	60.3252	5.2	68.9	36.57	35.240 to 39.605
57	no	0	no	0	23.4375	no	0	4.12	2.41	6.26	112.805	2.01	178.086	7.03	1.29	49.8843	5.45	115.5	35.97	35.240 to 39.605
53	no	0	no	0	24.3827	no	0	4.09	2.3	6.07	109.381	1.83	162.138	5.25	1.44	55.6848	3.5	56.5	36.04	35.240 to 39.605
57	no	0	no	0	22.8374	no	0	4.04	2.31	6.33	114.067	2.42	214.412	8.15	1.59	61.4853	6.06	70.5	33.78	lower than 35.240
54	no	0	no	0	27.5802	no	0	4.49	2.55	7.72	139.114	0.75	66.45	5.35	1.17	45.2439	3.43	104.6	42.26	39.605 to 44.410
51	no	0	no	0	25.9259	no	0	4.65	2.41	6.02	108.48	2.17	192.262	5.18	1.04	40.2168	3.2	100.9	42.2	39.605 to 44.410
56	no	0	no	0	22.8571	no	0	4.17	2.38	6	108.12	1.54	136.444	5.07	1.85	71.5395	2.99	98.3	31.39	lower than 35.240
52	no	0	no	0	28.3937	no	0	4.56	2.42	11.92	214.798	1.64	145.304	6.11	1.23	47.5641	4.43	65.5	46.71	higher than 44.410
50	no	0	no	0	27.6817	no	0	4	2.25	10.25	184.705	1.66	147.076	5.06	1.84	71.1528	2.95	46	40.54	39.605 to 44.410
54	no	0	no	0	28.5156	no	0	3.81	2.3	6.59	118.752	3.79	335.794	6.5	1.27	49.1109	4.73	87.1	46.51	higher than 44.410
54	no	0	no	0	24.8016	no	0	3.97	2.39	4.97	89.5594	2.27	201.122	5.18	1.22	47.1774	3.64	106.1	38.23	35.240 to 39.605
54	no	0	no	0	26.3656	no	0	4	2.63	4.85	87.397	3.51	310.986	6.54	1.26	48.7242	4.8	71.5	41.96	39.605 to 44.410
54	no	0	no	0	21.9671	no	0	4.23	2.44	16.2	291.924	1.13	100.118	4.37	1.21	46.7907	3.06	80.3	37.28	35.240 to 39.605
50	no	0	no	0	21.6041	no	0	4.07	2.47	6.28	113.166	0.56	49.616	4.29	1.56	60.3252	2.19	96	29.61	lower than 35.240
53	no	0	no	0	24.7721	no	0	4.19	2.29	6.68	120.374	1.06	93.916	5.2	1.45	56.0715	3.46	87.9	35.76	35.240 to 39.605
58	no	0	no	0	25.8546	no	0	4.33	2.21	9.99	180.02	1.59	140.874	4.75	1.1	42.537	3.41	104.5	42.85	39.605 to 44.410
51	no	0	no	0	22.8374	no	0	3.82	2.31	4.96	89.3792	0.36	31.896	5.48	2.02	78.1134	2.88	59.5	28.03	lower than 35.240
50	no	0	no	0	25.3906	no	0	3.98	2.35	5.19	93.5238	1.93	170.998	5.53	1.23	47.5641	3.51	64	38.66	35.240 to 39.605
51	no	0	no	0	26.2976	no	0	3.99	2.23	4.6	82.892	0.53	46.958	4.74	1.29	49.8843	3.01	70.1	36.05	35.240 to 39.605
55	no	0	no	0	30.2992	no	0	4.06	2.59	6.02	108.48	1.34	118.724	5.98	1.53	59.1651	3.73	81.6	43.18	39.605 to 44.410
54	no	0	no	0	29.685	no	0	4.4	2.4	9.87	177.857	3.45	305.67	5.08	0.79	30.5493	2.76	58	56.38	higher than 44.410
54	no	0	no	0	26.9896	no	0	3.45	2.51	6.39	115.148	2.02	178.972	4.79	1.07	41.3769	2.87	47.3	43.6	39.605 to 44.410
60	no	0	no	0	30.6689	no	0	4.64	2.35	9.89	178.218	1.27	112.522	5.13	1.19	46.0173	3.65	96	49.26	higher than 44.410
55	no	0	no	0	28.4055	no	0	3.83	2.52	6.05	109.021	0.8	70.88	3.89	1	38.67	2.34	91.8	44.03	39.605 to 44.410
51	no	0	no	0	20.7612	no	0	5.73	2.26	6.23	112.265	1.25	110.75	4.07	1.79	69.2193	2.01	43.8	28.49	lower than 35.240
56	no	0	no	0	24.3554	no	0	3.67	2.39	5.1	91.902	1.16	102.776	4.6	1.59	61.4853	2.73	85.1	33.45	lower than 35.240
51	no	0	no	0	31.1419	no	0	4.19	2.42	8.91	160.558	8.37	741.582	6.27	0.7	27.069	4.21	65.6	65.79	higher than 44.410
51	no	0	no	0	27.7778	no	0	3.92	2.47	5.55	100.011	1.32	116.952	4.89	1.07	41.3769	3	117.1	42.97	39.605 to 44.410
53	no	0	no	0	28.0404	no	0	4.1	2.27	9.19	165.604	1.77	156.822	5.08	1.01	39.0567	3.76	97.6	47.36	higher than 44.410
50	no	0	no	0	21.4619	no	0	4.29	2.26	5.88	105.958	1.8	159.48	5.92	1.52	58.7784	4.23	50.5	31.17	lower than 35.240
50	no	0	no	0	20.2812	no	0	4.6	2.52	4.88	87.9376	2.19	194.034	4.51	0.98	37.8966	2.58	95	32.99	lower than 35.240
56	no	0	no	0	32.6531	no	0	4.47	2.32	7.18	129.384	0.99	87.714	5.55	1.39	53.7513	3.85	56.4	47.92	higher than 44.410
53	no	0	no	0	23.03	no	0	4.19	2.23	6.2	111.724	0.37	32.782	3.96	1.78	68.8326	2	82.7	30.18	lower than 35.240
57	no	0	no	0	26.6436	no	0	3.92	2.43	5.26	94.7852	1.38	122.268	4.77	1.24	47.9508	2.73	54.7	39.53	35.240 to 39.605
56	no	0	no	0	26.4463	no	0	4.19	2.43	6.39	115.148	1.06	93.916	3.99	1.17	45.2439	2.26	82.5	40.1	39.605 to 44.410
52	no	0	no	0	24.9135	no	0	4.56	2.44	4.15	74.783	0.92	81.512	7.14	1.85	71.5395	4.17	104.1	31.75	lower than 35.240
54	no	0	no	0	23.4375	no	0	4.7	2.42	5.66	101.993	1.22	108.092	3.8	0.9	34.803	2.33	74.2	37.92	35.240 to 39.605
56	no	0	no	0	25.763	no	0	4.47	2.31	5.48	98.7496	2.34	207.324	4.97	1.41	54.5247	3.33	101.4	38.68	35.240 to 39.605
57	no	0	no	0	29.6296	no	0	4.57	2.54	5.97	107.579	1.77	156.822	6.18	1.27	49.1109	3.89	104.7	45.03	higher than 44.410
59	no	0	no	0	26.4236	no	0	4.09	2.34	5.01	90.2802	2.39	211.754	3.95	1	38.67	2.13	66	43.17	39.605 to 44.410
52	no	0	no	0	26.2164	no	0	4.28	2.39	4.61	83.0722	0.76	67.336	5.11	1.97	76.1799	2.53	65	32.99	lower than 35.240
51	no	0	no	0	26.9274	no	0	4.3	2.41	5	90.1	1.92	170.112	5.65	1.24	47.9508	3.46	95.8	40.76	39.605 to 44.410
53	no	0	no	0	26.3958	no	0	4.08	2.48	4.75	85.595	1.06	93.916	3.61	0.96	37.1232	2.21	59.4	40.75	39.605 to 44.410
50	no	0	no	0	25.2595	no	0	3.88	2.34	5.9	106.318	2.9	256.94	4.45	1.11	42.9237	2.43	131.2	41.33	39.605 to 44.410
54	no	0	no	0	18.0662	no	0	4.59	2.51	16.26	293.005	0.76	67.336	4.98	1.73	66.8991	2.72	175.5	27.86	lower than 35.240
52	no	0	no	0	29.7609	no	0	4.15	2.22	4.59	82.7118	5.15	456.29	6.51	1.19	46.0173	3.16	78.8	49.99	higher than 44.410
50	no	0	no	0	23.6203	no	0	4.55	2.53	6.1	109.922	1.69	149.734	7.26	1.49	57.6183	4.61	78	34.45	lower than 35.240
53	no	0	no	0	23.9995	no	0	4.47	2.46	9.25	166.685	1.04	92.144	4.73	1.31	50.6577	2.81	76.9	37.01	35.240 to 39.605
52	no	0	no	0	29.4076	no	0	4.07	2.44	5.77	103.975	3.46	306.556	6.67	1.48	57.2316	3.8	84.8	45.36	higher than 44.410
50	no	0	no	0	25.3515	no	0	4.23	2.46	5.05	91.001	0.73	64.678	4.18	1.08	41.7636	2.57	121.8	37.41	35.240 to 39.605
54	no	0	no	0	28.0557	no	0	4.17	2.4	5.77	103.975	12.66	1121.68	7.43	0.89	34.4163	3.01	67	57.03	higher than 44.410
50	no	0	no	0	23.0546	no	0	4.05	2.38	5.52	99.4704	0.98	86.828	3.7	1.61	62.2587	1.61	107	31.55	lower than 35.240
51	no	0	no	0	27.6361	no	0	4.08	2.4	5.86	105.597	2.47	218.842	4.74	1.14	44.0838	2.75	75	44.26	39.605 to 44.410
55	no	0	no	0	24.7252	no	0	3.97	2.29	5.61	101.092	1.61	142.646	5.7	1.04	40.2168	3.79	64	39.1	35.240 to 39.605
55	no	0	no	0	21.2953	no	0	4.52	2.4	4.87	87.7574	1.58	139.988	4.22	1.74	67.2858	1.68	53	29.11	lower than 35.240
53	no	0	no	0	29.7458	no	0	4.28	2.45	11.67	210.293	1.47	130.242	5.28	0.98	37.8966	3.54	67	51.64	higher than 44.410
54	no	0	no	0	27.6361	no	0	4.13	2.39	7.15	128.843	1.09	96.574	5.44	1.19	46.0173	3.47	91	42.36	39.605 to 44.410
55	no	0	no	0	28.7197	no	0	4.33	2.48	6.42	115.688	2.86	253.396	5.02	0.8	30.936	3.2	73	51.74	higher than 44.410
50	no	0	no	0	19.5918	no	0	4.18	2.3	5.11	92.0822	1.09	96.574	5.81	1.4	54.138	3.64	70.2	27.67	lower than 35.240
50	no	0	no	0	27.6817	no	0	4.84	2.45	5.28	95.1456	2.4	212.64	5.31	1.41	54.5247	2.9	105.2	41.52	39.605 to 44.410
50	no	0	no	0	26.2346	no	0	4.37	2.41	4.98	89.7396	1.28	113.408	4.64	1.08	41.7636	2.79	73	39.92	39.605 to 44.410
51	no	0	no	0	22.3094	no	0	4.24	2.36	4.97	89.5594	0.65	57.59	4.35	1.01	39.0567	2.7	85	33.27	lower than 35.240
54	no	0	no	0	28.0863	no	0	4.24	2.32	5.72	103.074	1.3	115.18	6.53	1.09	42.1503	4.69	116.5	43.33	39.605 to 44.410
50	no	0	no	0	30.3503	no	0	4.76	2.37	5.27	94.9654	1.13	100.118	5.32	1.1	42.537	3.38	133.6	45.88	higher than 44.410
56	no	0	no	0	27.6817	no	0	4.76	2.45	5.42	97.6684	3.64	322.504	7.07	1.1	42.537	4.39	75.6	46.13	higher than 44.410
54	no	0	no	0	33.2621	no	0	4.16	2.49	9.11	164.162	2.31	204.666	6.59	1.1	42.537	4.19	59.7	55.68	higher than 44.410
57	no	0	no	0	24.7245	no	0	4.72	2.39	6.65	119.833	1.66	147.076	5.18	1.33	51.4311	2.91	74.9	37.38	35.240 to 39.605
53	no	0	no	0	31.7418	no	0	4.21	2.54	7.96	143.439	1.62	143.532	5.51	1.47	56.8449	3.21	74.9	47.64	higher than 44.410
52	no	0	no	0	27.3356	no	0	4.06	2.28	9.87	177.857	3.59	318.074	5.59	0.9	34.803	3.68	71.3	50.15	higher than 44.410
53	no	0	no	0	28.7319	no	0	4.61	2.42	5.44	98.0288	0.86	76.196	5.24	1.4	54.138	3.08	129.38	40.35	39.605 to 44.410
54	no	0	no	0	23.5294	no	0	4.05	2.34	5.12	92.2624	2.37	209.982	5.28	1	38.67	3.45	60.9	38.48	35.240 to 39.605
53	no	0	no	0	29.3878	no	0	4.25	2.31	5.05	91.001	1.65	146.19	4.4	1.01	39.0567	2.62	75.3	46.45	higher than 44.410
50	no	0	no	0	27.7551	no	0	4.11	2.32	6.15	110.823	1.07	94.802	6.67	1.17	45.2439	4.58	48.3	41.91	39.605 to 44.410
52	no	0	no	0	25.1559	no	0	4.52	2.41	5.42	97.6684	0.93	82.398	5.03	1.75	67.6725	2.52	97.2	33.58	lower than 35.240
50	no	0	no	0	23.3556	no	0	3.56	2.32	13.13	236.603	4.54	402.244	4.43	0.59	22.8153	2.95	69.8	50.59	higher than 44.410
53	no	0	no	0	27.6817	no	0	4.01	2.32	13.73	247.415	1.3	115.18	5.93	0.91	35.1897	4.22	97.8	49.85	higher than 44.410
53	no	0	no	0	26.6097	no	0	4.28	2.26	5.44	98.0288	1.12	99.232	6.11	1.27	49.1109	4.02	78.3	38.86	35.240 to 39.605
55	no	0	no	0	25.565	no	0	4.07	2.25	5.73	103.255	1.52	134.672	5.34	1.21	46.7907	3.42	102.2	38.77	35.240 to 39.605
55	no	0	no	0	24.8016	no	0	4.1	2.38	7.9	142.358	1.84	163.024	6.96	1.08	41.7636	5.08	77.7	40.56	39.605 to 44.410
54	no	0	no	0	28.3937	no	0	4.46	2.55	10.5	189.21	2.68	237.448	6.18	1.38	53.3646	3.81	53.1	45.85	higher than 44.410
61	no	0	no	0	29.3848	no	0	4.2	2.4	8.11	146.142	1.38	122.268	5.68	1.15	44.4705	3.64	60.3	46.66	higher than 44.410
53	no	0	no	0	21.3839	no	0	4.44	2.39	5.65	101.813	1.01	89.486	5.52	1.42	54.9114	3.28	103.1	30.32	lower than 35.240
52	no	0	no	0	26.7299	no	0	4.46	2.27	5.28	95.1456	1.38	122.268	5.89	1.54	59.5518	3.57	63.3	37.57	35.240 to 39.605
52	no	0	no	0	23.03	no	0	3.62	2.36	5.7	102.714	3.11	275.546	6.23	1.53	59.1651	3.69	76.1	34.85	lower than 35.240
54	no	0	no	0	24.0238	no	0	4.54	2.3	5.54	99.8308	0.66	58.476	5.2	1.22	47.1774	2.96	49.7	34.61	lower than 35.240
51	no	0	no	0	32.2831	no	0	3.89	2.43	5.11	92.0822	1.84	163.024	4.94	0.84	32.4828	3.26	116.3	54.25	higher than 44.410
52	no	0	no	0	25.8806	no	0	4.21	2.33	5.27	94.9654	1.23	108.978	5.34	1.05	40.6035	3.55	88.8	39.82	39.605 to 44.410
55	no	0	no	0	24.281	no	0	4.15	2.33	5.72	103.074	0.97	85.942	5.74	1.73	66.8991	3.36	74	32.79	lower than 35.240
57	no	0	no	0	23.5102	no	0	5.02	2.44	5.22	94.0644	3.41	302.126	6.31	0.83	32.0961	5	111.9	41.98	39.605 to 44.410
50	no	0	no	0	28.3447	no	0	4.44	2.27	5.89	106.138	1.65	146.19	5.29	1.1	42.537	3.69	78.9	44.45	higher than 44.410
55	no	0	no	0	26.2976	no	0	4.5	2.31	7.35	132.447	2.19	194.034	2.7	0.69	26.6823	1.77	80	49.07	higher than 44.410
53	no	0	no	0	32.6531	no	0	3.76	2.28	6.21	111.904	5.08	450.088	4.25	0.81	31.3227	3.08	95	61.74	higher than 44.410
53	no	0	no	0	31.1419	no	0	4.26	2.38	5.71	102.894	2.27	201.122	6.1	1.3	50.271	4.29	76.8	47.76	higher than 44.410
51	no	0	no	0	25.9924	no	0	3.89	2.32	5.4	97.308	1.99	176.314	4.14	1	38.67	2.84	61.3	42.07	39.605 to 44.410
54	no	0	no	0	26.5731	no	0	4.6	2.42	5.71	102.894	2.07	183.402	3.73	1.27	49.1109	1.73	77.34	40.69	39.605 to 44.410
57	no	0	no	0	23.7954	no	0	4.43	2.44	5.7	102.714	0.81	71.766	4.12	1.19	46.0173	2.32	116.91	34.95	lower than 35.240
57	no	0	no	0	27.0641	no	0	4.38	2.56	6.16	111.003	2.34	207.324	5.82	1.3	50.271	3.57	129.53	41.88	39.605 to 44.410
58	no	0	no	0	25.1024	no	0	4.73	2.37	5.87	105.777	0.73	64.678	4.54	0.9	34.803	2.99	112.79	39.75	39.605 to 44.410
53	no	0	no	0	22.0386	no	0	4.05	2.38	4.32	77.8464	1.83	162.138	4.14	1.25	48.3375	2.22	70	32.74	lower than 35.240
51	no	0	no	0	23.0546	no	0	4.55	2.39	5.68	102.354	2.98	264.028	5.25	1.23	47.5641	2.89	58.5	36.71	35.240 to 39.605
52	no	0	no	0	20.2449	no	0	4.17	2.39	4.57	82.3514	1.6	141.76	5.94	1.07	41.3769	3.79	76.4	31.13	lower than 35.240
50	no	0	no	0	28.6851	no	0	4.33	2.39	4.53	81.6306	1.5	132.9	4.14	0.74	28.6158	2.64	62.6	48.67	higher than 44.410
53	no	0	no	0	25.9455	no	0	4.04	2.43	5.45	98.209	2.06	182.516	5.06	1.17	45.2439	2.79	69.9	40.41	39.605 to 44.410
54	no	0	no	0	27.1809	no	0	4.34	2.45	5.42	97.6684	5.49	486.414	5.34	0.91	35.1897	3.52	77.7	49.8	higher than 44.410
55	no	0	no	0	23.1405	no	0	4.28	2.37	5.16	92.9832	1.74	154.164	6.2	1.89	73.0863	3.3	56.3	31.43	lower than 35.240
50	no	0	no	0	27.6817	no	0	4.01	2.47	5.42	97.6684	2.65	234.79	5.03	1.23	47.5641	2.74	46.7	43.46	39.605 to 44.410
50	no	0	no	0	25.2092	no	0	3.82	2.31	13.02	234.62	4.67	413.762	6.3	1.21	46.7907	3.52	106.9	44.46	higher than 44.410
52	no	0	no	0	28.7197	no	0	4.7	2.37	6.28	113.166	1.75	155.05	3.76	0.99	38.2833	2.09	56	46.83	higher than 44.410
55	no	0	no	0	25.5102	no	0	3.42	2.35	5.44	98.0288	1.54	136.444	5.91	1.58	61.0986	3.34	104.7	36.02	35.240 to 39.605
51	no	0	no	0	26.1752	no	0	4.14	2.48	6.31	113.706	1.53	135.558	5.95	1.16	44.8572	3.81	83.4	40.56	39.605 to 44.410
51	no	0	no	0	28.7197	no	0	4.17	2.5	12.87	231.917	2.42	214.412	6.92	1.27	49.1109	4.32	76.9	48.08	higher than 44.410
62	no	0	no	0	25.7117	no	0	3.89	2.3	5.58	100.552	2.39	211.754	5.09	0.99	38.2833	2.92	67	42.48	39.605 to 44.410
64	no	0	no	0	23.533	no	0	4.01	2.25	5.24	94.4248	1.9	168.34	6.66	1.15	44.4705	3.89	66.3	36.45	35.240 to 39.605
53	no	0	no	0	23.8751	no	0	4.46	2.36	5.81	104.696	1.02	90.372	5.85	1.12	43.3104	3.4	53.3	36.13	35.240 to 39.605
51	no	0	no	0	33.4124	no	0	3.85	2.25	5.49	98.9298	0.95	84.17	4.24	0.98	37.8966	2.38	102.7	51.86	higher than 44.410
56	no	0	no	0	31.3536	no	0	3.88	2.42	5.9	106.318	2.5	221.5	4.02	1.14	44.0838	1.95	58.3	50.29	higher than 44.410
57	no	0	no	0	25.3934	no	0	4.52	2.37	12.57	226.511	3.48	308.328	3.9	0.82	31.7094	2.15	88.9	48.74	higher than 44.410
53	no	0	no	0	24.4898	no	0	4.37	2.41	7.77	140.015	1.39	123.154	3.4	0.96	37.1232	1.91	76.9	40.65	39.605 to 44.410
53	no	0	no	0	22.4913	no	0	4.04	2.29	5.25	94.605	3.16	279.976	4.93	0.79	30.5493	3.28	60.1	40.46	39.605 to 44.410
52	no	0	no	0	24.8016	no	0	4.07	2.25	5.6	100.912	1.87	165.682	4.05	0.96	37.1232	2.47	72.8	40.53	39.605 to 44.410
50	no	0	no	0	28.4053	no	0	4.1	2.25	5.19	93.5238	1.38	122.268	5.13	1.14	44.0838	3.13	62.7	43.02	39.605 to 44.410
50	no	0	no	0	27.1809	no	0	4.14	2.2	5.85	105.417	0.71	62.906	4.54	1.21	46.7907	2.43	109.3	39.66	39.605 to 44.410
50	no	0	no	0	27.5482	no	0	4.01	2.24	5.32	95.8664	2.89	256.054	4.87	0.91	35.1897	2.73	77.9	47.22	higher than 44.410
52	no	0	no	0	19.8352	no	0	4.34	2.48	5.57	100.371	3.79	335.794	5.87	1.36	52.5912	3.4	69.26	31.46	lower than 35.240
52	no	0	no	0	28.3737	no	0	4.47	2.29	4.78	86.1356	1.04	92.144	5.12	1.12	43.3104	3.38	111.97	41.99	39.605 to 44.410
53	no	0	no	0	26.0617	no	0	4.34	2.34	5.48	98.7496	1.34	118.724	4.01	0.62	23.9754	2.68	90.6	47.22	higher than 44.410
58	no	0	no	0	30.0232	no	0	4.22	2.37	7.97	143.619	3.69	326.934	3.8	0.91	35.1897	1.81	87.43	54.13	higher than 44.410
58	no	0	no	0	27.5802	no	0	3.94	2.24	3.26	58.7452	2.89	256.054	5.45	1.25	48.3375	3.06	72.79	42.12	39.605 to 44.410
54	no	0	no	0	26.1224	no	0	3.31	2.1	12.82	231.016	1.3	115.18	4.05	0.84	32.4828	2.54	51.4	47.71	higher than 44.410
51	no	0	no	0	24.2215	no	0	3.94	2.23	4.83	87.0366	0.83	73.538	5.46	1.16	44.8572	3.34	63.3	35.1	lower than 35.240
50	no	0	no	0	25.6173	no	0	4.06	2.43	6.31	113.706	3.36	297.696	4.69	1.15	44.4705	2.45	69	42.28	39.605 to 44.410
51	no	0	no	0	25.7117	no	0	4.47	2.32	5.44	98.0288	1.3	115.18	6.58	1.1	42.537	4.24	134.6	39.35	35.240 to 39.605
52	no	0	no	0	28.0277	no	0	4.49	2.33	5.51	99.2902	3.23	286.178	7.27	1.11	42.9237	5	110.3	46.1	higher than 44.410
53	no	0	no	0	27.7743	no	0	4.14	2.34	5.72	103.074	5.69	504.134	6.55	1.01	39.0567	4.18	62.1	49.75	higher than 44.410
53	yes	1	no	0	29.685	no	0	3.79	2.38	5.13	92.4426	1.69	149.734	4.62	1.01	39.0567	2.99	77	47.08	higher than 44.410
57	no	0	no	0	34.6809	no	0	4.32	2.32	5.45	98.209	1.74	154.164	4.71	0.77	29.7759	3.33	88	59.87	higher than 44.410
54	no	0	no	0	29.0688	no	0	3.96	2.31	5.72	103.074	8.06	714.116	5.39	0.83	32.0961	2.39	95	57.19	higher than 44.410
54	yes	1	no	0	21.2585	no	0	4.11	2.34	5.15	92.803	1.39	123.154	5.59	1.22	47.1774	3.85	84	31.62	lower than 35.240
54	yes	1	no	0	30.5241	no	0	3.69	2.21	4.71	84.8742	1.74	154.164	6.81	1.18	45.6306	4.31	84.1	46.18	higher than 44.410
54	no	0	no	0	19.6232	no	0	4.04	2.28	5.2	93.704	1.26	111.636	4.41	1.08	41.7636	2.64	132.4	29.97	lower than 35.240
58	no	0	no	0	24.977	no	0	4.2	2.25	5.4	97.308	0.77	68.222	4.45	1.1	42.537	2.52	66.2	37.1	35.240 to 39.605
59	no	0	no	0	34.2504	no	0	4.05	2.28	5.7	102.714	1.02	90.372	3.16	0.56	21.6552	2.17	97	63.36	higher than 44.410
56	no	0	no	0	25.9516	no	0	4.09	2.41	6.44	116.049	2.63	233.018	7.83	1.36	52.5912	5.17	128	40.22	39.605 to 44.410
52	yes	1	no	0	29.3878	no	0	4.05	2.33	6.26	112.805	1.55	137.33	6.79	1.18	45.6306	4.49	98.8	45.33	higher than 44.410
52	no	0	no	0	25.4327	no	0	4.15	2.3	5.08	91.5416	0.75	66.45	5.78	1.34	51.8178	3.37	63.8	35.55	35.240 to 39.605
52	no	0	no	0	29.0657	no	0	3.85	2.19	4.81	86.6762	0.61	54.046	4.24	1.99	76.9533	1.96	62	36.31	35.240 to 39.605
50	yes	1	no	0	29.0698	no	0	4.23	2.36	8.43	151.909	10.1	894.86	7	0.56	21.6552	3.74	109.5	67.01	higher than 44.410
53	no	0	no	0	29.0123	no	0	4.42	2.48	6.41	115.508	1.34	118.724	7.38	1.3	50.271	4.88	82.2	43.37	39.605 to 44.410
54	no	0	no	0	27.3588	no	0	4.64	2.08	6.4	115.328	0.39	34.554	3.64	0.94	36.3498	2.21	63.9	42.48	39.605 to 44.410
55	no	0	no	0	24.2215	no	0	4.24	2.31	5	90.1	1.71	151.506	5.36	1.34	51.8178	2.92	69.1	35.61	35.240 to 39.605
52	no	0	no	0	28.0664	no	0	4.18	2.24	5.72	103.074	2.88	255.168	6.46	1.43	55.2981	3.67	87.7	42.9	39.605 to 44.410
55	no	0	no	0	27.0416	no	0	4.11	2.1	9.69	174.614	6.83	605.138	5.96	1.09	42.1503	2.58	65.6	49.59	higher than 44.410
52	yes	1	no	0	32.3689	no	0	4.47	2.23	5.47	98.5694	2.99	264.914	4.03	0.81	31.3227	2.22	100.9	57.66	higher than 44.410
56	yes	1	no	0	25.0135	no	0	3.77	2.12	7.95	143.259	1.43	126.698	6.02	2.07	80.0469	3.07	52	34.38	lower than 35.240
57	yes	1	no	0	26.449	no	0	3.95	2.32	12.57	226.511	3.17	280.862	5.06	1.16	44.8572	2.95	86	45.88	higher than 44.410
55	no	0	no	0	26.4236	no	0	5.33	2.39	7.02	126.5	1.05	93.03	5.49	1.45	56.0715	3.22	96.6	38.36	35.240 to 39.605
55	yes	1	no	0	25.6896	no	0	5.3	2.32	9.89	178.218	2.57	227.702	6.13	1.55	59.9385	3.43	60	39.97	39.605 to 44.410
50	no	0	no	0	24.858	no	0	4.13	2.13	5.01	90.2802	0.76	67.336	5.24	1.44	55.6848	3.04	80.3	34.09	lower than 35.240
51	no	0	no	0	28.7105	no	0	4.81	2.12	5.59	100.732	1.91	169.226	5.25	1.18	45.6306	3.08	77	44.45	higher than 44.410
50	no	0	no	0	23.7654	no	0	4.74	2.33	4.95	89.199	1.16	102.776	5.3	1.18	45.6306	3.24	80.4	35.07	lower than 35.240
51	no	0	no	0	18.937	no	0	3.68	2.17	5.39	97.1278	1.04	92.144	5.95	1.91	73.8597	3.12	57.3	24.9	lower than 35.240
53	no	0	no	0	22.4913	no	0	3.87	2.12	17.18	309.584	7.28	645.008	10.04	0.81	31.3227	6.38	108.9	46.63	higher than 44.410
50	no	0	no	0	27.9904	no	0	4.09	2.19	4.51	81.2702	2.22	196.692	4.61	0.87	33.6429	2.91	76.2	46.84	higher than 44.410
51	no	0	no	0	21.4692	no	0	4.13	2.29	8.45	152.269	1.45	128.47	5.89	1.03	39.8301	3.89	63.9	35.37	35.240 to 39.605
53	no	0	no	0	31.1419	no	0	3.86	2.15	6.37	114.787	1.68	148.848	6.24	1.11	42.9237	4.61	91.8	49.17	higher than 44.410
57	no	0	no	0	25.7959	no	0	3.98	2.33	5.24	94.4248	2.56	226.816	5.54	1.15	44.4705	3.87	62.6	40.99	39.605 to 44.410
51	no	0	no	0	26.1719	no	0	4.46	2.42	5.04	90.8208	0.57	50.502	5.57	1.57	60.7119	3.35	84.6	34.72	lower than 35.240
50	no	0	no	0	23.8754	no	0	4.64	2.32	4.79	86.3158	3.27	289.722	6.17	1.09	42.1503	4.31	82.1	39.16	35.240 to 39.605
50	no	0	no	0	22.231	no	0	3.79	2.25	4.92	88.6584	1.04	92.144	3.88	0.91	35.1897	2.67	56.2	34.94	lower than 35.240
50	no	0	no	0	23.5294	no	0	4.35	2.4	6.59	118.752	1.68	148.848	5.36	1.01	39.0567	3.87	57.7	38.24	35.240 to 39.605
50	no	0	no	0	27.7634	no	0	4.04	2.29	5.37	96.7674	1	88.6	3.67	0.98	37.8966	2.45	65.1	43.09	39.605 to 44.410
54	no	0	no	0	24.4898	no	0	4.38	2.68	5.2	93.704	2.46	217.956	6.66	1.61	62.2587	3.94	105.1	35.59	35.240 to 39.605
50	no	0	no	0	27.852	no	0	3.88	2.47	5.82	104.876	2.81	248.966	5.2	1.3	50.271	3.49	74.6	43.57	39.605 to 44.410
52	no	0	no	0	23.5883	no	0	4.01	2.39	5.09	91.7218	1.63	144.418	5.91	1.41	54.5247	3.8	94	34.17	lower than 35.240
51	no	0	no	0	29.4029	no	0	3.85	2.37	6.99	125.96	7.18	636.148	5.5	0.76	29.3892	3.16	70.1	59.04	higher than 44.410
50	no	0	no	0	23.1834	no	0	3.64	2.37	4.61	83.0722	2.45	217.07	4.27	0.97	37.5099	2.68	72.6	38.04	35.240 to 39.605
54	no	0	no	0	21.2306	no	0	3.76	2.84	9.82	176.956	1.3	115.18	3.13	0.98	37.8966	1.64	216.4	35.92	35.240 to 39.605
50	no	0	no	0	20.6852	no	0	4.65	2.45	5.07	91.3614	1.64	145.304	4.38	1.62	62.6454	2.03	47.52	28.96	lower than 35.240
50	no	0	no	0	25.5036	no	0	3.68	2.4	4.71	84.8742	3.08	272.888	4.6	1.01	39.0567	2.67	80.47	42.39	39.605 to 44.410
50	no	0	no	0	23.3844	no	0	4.39	2.37	4.52	81.4504	1.26	111.636	5.56	1.43	55.2981	3.41	85.4	32.72	lower than 35.240
54	no	0	no	0	25	no	0	3.96	2.5	4.98	89.7396	2.59	229.474	6.8	1.65	63.8055	4.07	140.06	36.17	35.240 to 39.605
52	no	0	no	0	25.2092	no	0	3.71	2.42	5.14	92.6228	0.95	84.17	3.92	1.6	61.872	2.04	69.4	34.2	lower than 35.240
56	no	0	no	0	23.1405	no	0	3.78	2.35	5.44	98.0288	1.07	94.802	4.65	1.15	44.4705	2.71	82.8	34.59	lower than 35.240
57	no	0	no	0	23.6713	no	0	4.9	2.38	4.09	73.7018	1.41	124.926	5.65	1.33	51.4311	3.55	89.9	33.68	lower than 35.240
53	no	0	no	0	26.2346	no	0	3.94	2.38	5.69	102.534	1.26	111.636	5.89	1.44	55.6848	3.74	91.8	37.57	35.240 to 39.605
52	no	0	no	0	21.9671	no	0	4.08	2.23	4.9	88.298	0.52	46.072	3.48	1.18	45.6306	1.73	60.2	31.08	lower than 35.240
50	no	0	no	0	25.0593	no	0	3.84	2.26	4.81	86.6762	2.45	217.07	6.2	1.17	45.2439	4.05	79.6	39.22	35.240 to 39.605
51	no	0	no	0	27.3356	no	0	3.83	2.33	6.16	111.003	1.75	155.05	5.01	1.25	48.3375	2.94	68.9	41.81	39.605 to 44.410
52	no	0	no	0	30.3871	no	0	4.37	2.34	4.35	78.387	0.6	53.16	5.63	1.46	56.4582	3.06	61.7	40.27	39.605 to 44.410
59	no	0	no	0	26.6436	no	0	4.03	2.37	5.66	101.993	2.83	250.738	3.74	1.01	39.0567	2.06	88.9	44.48	higher than 44.410
50	no	0	no	0	24.5693	no	0	4.32	2.4	4.67	84.1534	2.69	238.334	4.63	1.18	45.6306	2.58	101.15	38.63	35.240 to 39.605
52	no	0	no	0	27.3588	no	0	4.07	2.46	5.13	92.4426	2.06	182.516	6.16	1.38	53.3646	4.09	83.2	40.63	39.605 to 44.410
55	no	0	no	0	22.7732	no	0	4.11	2.25	5.13	92.4426	0.58	51.388	4.58	1.62	62.6454	2.38	63.6	30.08	lower than 35.240
54	no	0	no	0	26.3656	no	0	5	2.48	5.19	93.5238	1.3	115.18	3.54	1.13	43.6971	2.02	92	39.86	39.605 to 44.410
58	no	0	no	0	25.2595	no	0	3.86	2.25	5.3	95.506	1.66	147.076	5.37	1.13	43.6971	3.91	70.8	38.94	35.240 to 39.605
51	no	0	no	0	24.8591	no	0	3.87	2.43	4.74	85.4148	0.9	79.74	4.6	1.42	54.9114	2.53	47.4	34.28	lower than 35.240
54	no	0	no	0	26.8136	no	0	3.95	2.49	5.17	93.1634	1.83	162.138	4.23	1.13	43.6971	2.53	76	41.55	39.605 to 44.410
55	no	0	no	0	24.2215	no	0	4.11	2.33	9.16	165.063	2.13	188.718	4.68	0.98	37.8966	2.74	92.3	41.65	39.605 to 44.410
50	no	0	no	0	25.8264	no	0	4.26	2.39	5.07	91.3614	2.1	186.06	5.98	1.18	45.6306	3.76	64.6	39.95	39.605 to 44.410
51	no	0	no	0	21.2953	no	0	4.14	2.39	4.8	86.496	0.55	48.73	5.42	1.78	68.8326	3	53.97	27.18	lower than 35.240
54	no	0	no	0	26.6436	no	0	3.73	2.34	7.22	130.104	2.61	231.246	4.05	1.23	47.5641	2.01	60.6	42.75	39.605 to 44.410
51	no	0	no	0	22.8571	no	0	3.85	2.41	4.98	89.7396	0.62	54.932	4.63	1.19	46.0173	2.94	56.3	32.57	lower than 35.240
53	no	0	no	0	23.6614	no	0	4.06	2.44	4.9	88.298	2.31	204.666	4.77	0.96	37.1232	3.07	105.68	38.91	35.240 to 39.605
54	no	0	no	0	22.9854	no	0	3.94	2.37	4.93	88.8386	5.51	488.186	6.43	1.17	45.2439	3.47	80.2	39.2	35.240 to 39.605
50	no	0	no	0	20.8325	no	0	4.11	2.43	4.75	85.595	1.03	91.258	5.03	1.01	39.0567	3.6	94.65	31.66	lower than 35.240
50	no	0	no	0	28.3737	no	0	4	2.38	4.81	86.6762	1.55	137.33	4.9	1.39	53.7513	2.82	72.1	40.86	39.605 to 44.410
50	no	0	no	0	24.6914	no	0	3.71	2.32	5.41	97.4882	1.57	139.102	4.97	1.34	51.8178	2.96	63.9	36.34	35.240 to 39.605
50	no	0	no	0	27.4145	no	0	4.24	2.41	4.87	87.7574	4.33	383.638	5.42	0.91	35.1897	3.43	60	48.7	higher than 44.410
50	no	0	no	0	25.3515	no	0	4.17	2.3	5.02	90.4604	1.78	157.708	5.39	1.09	42.1503	3.31	80.6	39.47	35.240 to 39.605
52	no	0	no	0	24.3141	no	0	4.37	2.45	4.61	83.0722	2.57	227.702	5.87	1.12	43.3104	3.59	102.09	38.55	35.240 to 39.605
50	no	0	no	0	27.3797	no	0	4.36	2.48	4.62	83.2524	0.94	83.284	4.9	1.06	40.9902	3.23	108.48	40.7	39.605 to 44.410
50	no	0	no	0	23.3887	no	0	4.4	2.44	5.23	94.2446	0.68	60.248	4.78	1.56	60.3252	2.72	69.3	31.47	lower than 35.240
53	no	0	no	0	22.2291	no	0	4.32	2.31	5.05	91.001	0.93	82.398	4.37	1.03	39.8301	2.7	64.7	33.64	lower than 35.240
51	no	0	no	0	22.0581	no	0	4.65	2.62	5.41	97.4882	1.54	136.444	5.19	1.65	63.8055	2.72	62.61	30.8	lower than 35.240
50	no	0	no	0	32.5577	no	0	4.01	2.26	8.28	149.206	4.76	421.736	6.77	1.06	40.9902	5.22	82.4	57.68	higher than 44.410
50	no	0	no	0	24.9135	no	0	5.02	2.36	5.02	90.4604	1.98	175.428	5.36	1	38.67	3.52	93.9	40.05	39.605 to 44.410
50	no	0	no	0	21.7994	no	0	4.35	2.69	14.5	261.29	2.29	202.894	6.06	1.1	42.537	4.46	110.3	38.28	35.240 to 39.605
54	no	0	no	0	20.1771	no	0	3.75	2.3	4.27	76.9454	1.59	140.874	3.76	0.9	34.803	2.53	120.6	32.32	lower than 35.240
54	no	0	no	0	26.8274	no	0	4.5	2.34	5.02	90.4604	2.28	202.008	6.34	1.18	45.6306	4.63	58.4	41.76	39.605 to 44.410
51	no	0	no	0	24.9108	no	0	4.3	2.23	4.76	85.7752	3.62	320.732	4.25	0.94	36.3498	2.62	73.9	42.97	39.605 to 44.410
54	no	0	no	0	26.9896	no	0	3.95	2.36	4.91	88.4782	4.23	374.778	6.07	1.33	51.4311	3.75	88.1	43.24	39.605 to 44.410
54	no	0	no	0	18.4965	no	0	4.21	2.5	4.54	81.8108	1.18	104.548	4.94	1.51	58.3917	2.77	67.7	25.43	lower than 35.240
50	no	0	no	0	25.9095	no	0	4.62	2.56	5.17	93.1634	2.13	188.718	6.03	1.71	66.1257	3.74	85.2	36.63	35.240 to 39.605
51	no	0	no	0	23.2254	no	0	4.43	2.38	4.66	83.9732	2.25	199.35	6.55	1.41	54.5247	4.58	67	34.3	lower than 35.240
55	no	0	no	0	28.4091	no	0	4.36	2.38	4.96	89.3792	3.2	283.52	5.97	0.94	36.3498	4.45	63.5	48.51	higher than 44.410
54	no	0	no	0	23.8751	no	0	3.64	2.27	5.06	91.1812	0.73	64.678	4.52	1.51	58.3917	2.55	100.8	32.34	lower than 35.240
53	no	0	no	0	24.9135	no	0	4.26	2.44	5.28	95.1456	2.28	202.008	5.64	1.23	47.5641	3.77	29.8	38.52	35.240 to 39.605
54	no	0	no	0	27.6817	no	0	4.42	2.6	5.23	94.2446	1.64	145.304	3.47	1.08	41.7636	2	84.2	43.09	39.605 to 44.410
54	no	0	no	0	26.7539	no	0	3.28	2.38	4.44	80.0088	2.43	215.298	5.96	1.22	47.1774	4.14	56.4	41.15	39.605 to 44.410
53	no	0	no	0	23.7387	no	0	4.27	2.22	4.77	85.9554	0.94	83.284	5.77	1.47	56.8449	3.74	84.7	32.56	lower than 35.240
54	no	0	no	0	26.2346	no	0	4.14	2.29	4.9	88.298	1.02	90.372	4.51	1.18	45.6306	2.88	79.35	38.36	35.240 to 39.605
58	no	0	no	0	27.9155	no	0	3.87	2.26	5.09	91.7218	1.44	127.584	5.29	1.08	41.7636	3.75	68	42.93	39.605 to 44.410
51	no	0	no	0	27.2932	no	0	3.7	2.1	7.27	131.005	2.18	193.148	4.65	1.14	44.0838	3.13	70.3	44.12	39.605 to 44.410
59	no	0	no	0	23.6244	no	0	3.92	2.53	4.84	87.2168	1.27	112.522	4.55	1.32	51.0444	2.68	66.5	33.99	lower than 35.240
53	no	0	no	0	23.1834	no	0	4.16	2.3	5.07	91.3614	1.41	124.926	5.07	1.09	42.1503	3.6	79.5	35.5	35.240 to 39.605
52	no	0	no	0	25.5296	no	0	3.89	2.19	4.76	85.7752	2.08	184.288	3.68	1.09	42.1503	2.2	81.3	40.08	39.605 to 44.410
51	no	0	no	0	21.9713	no	0	3.91	2.52	5.52	99.4704	1.6	141.76	5.19	1.98	76.5666	2.55	63.5	29.53	lower than 35.240
51	no	0	no	0	29.0612	no	0	3.7	2.3	4.73	85.2346	0.82	72.652	4.29	1.64	63.4188	2.1	60.7	38.47	35.240 to 39.605
53	no	0	no	0	27.3588	no	0	3.61	2.59	5.12	92.2624	1.92	170.112	6.8	1.51	58.3917	4.48	79.7	39.49	35.240 to 39.605
50	no	0	no	0	33.9844	no	0	3.35	2.3	4.96	89.3792	1.73	153.278	6.24	1.25	48.3375	4.39	75.5	50.87	higher than 44.410
53	no	0	no	0	32.3265	no	0	4.03	2.34	5.47	98.5694	2.69	238.334	5.12	1.33	51.4311	3.45	102	49.85	higher than 44.410
54	no	0	no	0	25.3086	no	0	4.67	2.38	6.58	118.572	0.71	62.906	3.66	1.35	52.2045	2.04	50.7	36.49	35.240 to 39.605
59	no	0	no	0	24.8584	no	0	4.23	2.42	4.9	88.298	1.27	112.522	3.18	0.94	36.3498	1.73	83.8	39.2	35.240 to 39.605
58	no	0	no	0	26.8274	no	0	4.37	2.44	5.19	93.5238	2.68	237.448	5.07	1.05	40.6035	2.97	82.3	43.82	39.605 to 44.410
56	no	0	no	0	26.5118	no	0	4.25	2.38	9.13	164.523	0.74	65.564	4.55	1.14	44.0838	2.83	86.2	41.85	39.605 to 44.410
57	no	0	no	0	29.4108	no	0	4.76	2.45	6.14	110.643	1.62	143.532	3.78	0.86	33.2562	2.39	92.75	49.51	higher than 44.410
51	no	0	no	0	24.3375	no	0	3.62	2.21	4.73	85.2346	1.16	102.776	4.68	1.37	52.9779	2.86	79.8	34.39	lower than 35.240
54	no	0	no	0	27.6361	no	0	4.11	2.31	5.15	92.803	2.03	179.858	5.09	1.01	39.0567	3.31	95.14	44.49	higher than 44.410
50	no	0	no	0	24.1115	no	0	3.43	2.16	4.19	75.5038	2.04	180.744	4.6	1.05	40.6035	2.69	65.2	37.78	35.240 to 39.605
52	no	0	no	0	23.6652	no	0	3.92	2.5	5.51	99.2902	1.44	127.584	5.44	1.32	51.0444	3.43	106.3	34.82	lower than 35.240
51	no	0	no	0	21.9671	no	0	4.19	2.3	4.93	88.8386	1.27	112.522	4.55	0.95	36.7365	2.86	96.5	34.56	lower than 35.240
52	no	0	no	0	27.7551	no	0	4.18	2.38	5.15	92.803	2.3	203.78	4.91	0.81	31.3227	3.31	86	48.06	higher than 44.410
51	no	0	no	0	28.4082	no	0	4.68	2.51	4.75	85.595	1.43	126.698	4.27	1.25	48.3375	2.63	113.5	41.72	39.605 to 44.410
51	no	0	no	0	23.4948	no	0	4.16	2.4	4.33	78.0266	1.3	115.18	4.19	1.05	40.6035	2.54	110.39	35.54	35.240 to 39.605
51	no	0	no	0	26.9896	no	0	4.12	2.43	5.31	95.6862	1.26	111.636	4.73	1.65	63.8055	2.62	75.5	37.1	35.240 to 39.605
53	no	0	no	0	26.449	no	0	4.57	2.31	5.76	103.795	1.1	97.46	5.73	1.25	48.3375	3.98	135	39.01	35.240 to 39.605
50	yes	1	no	0	28.3675	no	0	4.58	2.35	6.03	108.661	1.38	122.268	5.4	0.89	34.4163	3.6	89	46.71	higher than 44.410
58	no	0	no	0	23.8884	no	0	4.55	2.21	4.73	85.2346	1.18	104.548	4.24	1.15	44.4705	2.43	54	35.35	35.240 to 39.605
51	no	0	no	0	28.089	no	0	4.11	2.47	5.32	95.8664	1.19	105.434	5.2	1.25	48.3375	3.18	71	41.24	39.605 to 44.410
54	no	0	no	0	27.7743	no	0	3.93	2.38	5.68	102.354	1.5	132.9	4.66	1.5	58.005	2.44	76.8	39.82	39.605 to 44.410
51	no	0	no	0	29.7265	no	0	4.02	2.34	5.83	105.057	2.59	229.474	4.69	1.2	46.404	3.24	75.1	47.14	higher than 44.410
56	no	0	no	0	25.2595	no	0	4.02	2.44	5.42	97.6684	0.89	78.854	4.97	1.63	63.0321	2.6	66.3	34.22	lower than 35.240
52	no	0	no	0	28.075	no	0	4.74	2.48	5.91	106.498	3.15	279.09	5.96	0.88	34.0296	4.73	89.3	49.33	higher than 44.410
52	no	0	no	0	25.8645	no	0	4.14	2.33	5	90.1	1.27	112.522	5.31	1.27	49.1109	3.46	49.9	37.72	35.240 to 39.605
53	no	0	no	0	24.5779	no	0	3.96	2.35	5.11	92.0822	1.47	130.242	5.55	1.49	57.6183	3.11	62.4	34.86	lower than 35.240
51	no	0	no	0	26.079	no	0	3.94	2.34	9.09	163.802	1.23	108.978	6.47	1.19	46.0173	4.22	65.4	41.4	39.605 to 44.410
52	no	0	no	0	25	no	0	3.95	2.45	4.59	82.7118	1.66	147.076	3.83	1.03	39.8301	2.58	59	38.97	35.240 to 39.605
51	yes	1	no	0	30.4218	no	0	3.85	2.38	5.97	107.579	3.8	336.68	4.87	0.94	36.3498	2.51	76.83	53.45	higher than 44.410
52	no	0	no	0	28.0864	no	0	4.12	2.32	7.65	137.853	1.27	112.522	5.12	1.44	55.6848	3.03	74.5	41.65	39.605 to 44.410
52	no	0	no	0	26.7539	no	0	4.67	2.34	7.15	128.843	2.26	200.236	4.83	0.82	31.7094	3.22	67	47.42	higher than 44.410
53	no	0	no	0	27.7634	no	0	4.3	2.21	6.98	125.78	1.9	168.34	5.07	1.06	40.9902	3.2	101.45	45.15	higher than 44.410
52	no	0	no	0	19.3792	no	0	4.2	2.3	4.68	84.3336	0.93	82.398	4.22	1.28	49.4976	2.9	57	27.44	lower than 35.240
53	no	0	no	0	23.5294	no	0	4.49	2.35	5.4	97.308	1.02	90.372	4.56	1.35	52.2045	2.57	51.7	33.62	lower than 35.240
53	no	0	no	0	28.4005	no	0	4.21	2.46	5.3	95.506	2.71	240.106	4.68	0.96	37.1232	2.78	69.67	47.67	higher than 44.410
54	no	0	no	0	33.8972	no	0	4.35	2.43	7.96	143.439	1.87	165.682	6.27	1.25	48.3375	3.8	69.5	53.44	higher than 44.410
55	no	0	no	0	23.4568	no	0	4.05	2.45	5.59	100.732	1.96	173.656	5.89	0.98	37.8966	4.18	76.93	38.25	35.240 to 39.605
55	no	0	no	0	22.6562	no	0	4.03	2.22	5.1	91.902	1.97	174.542	5.75	1.31	50.6577	3.87	64.9	33.95	lower than 35.240
54	no	0	no	0	24.623	no	0	4.88	2.37	5.77	103.975	1.4	124.04	4.63	1.05	40.6035	2.94	91.52	38.59	35.240 to 39.605
54	no	0	no	0	24.9135	no	0	4.16	2.24	5.06	91.1812	2.43	215.298	4.55	1.41	54.5247	2.45	66.3	37.29	35.240 to 39.605
54	no	0	no	0	26.7755	no	0	4.54	2.28	9.81	176.776	3.15	279.09	4.58	1.06	40.9902	2.66	51.1	46.5	higher than 44.410
54	no	0	no	0	34.375	no	0	3.73	2.33	5.58	100.552	3.16	279.976	4.11	0.8	30.936	2.19	63.9	61.86	higher than 44.410
55	no	0	no	0	24.8163	no	0	4.04	2.3	5.54	99.8308	1.69	149.734	6.23	1.35	52.2045	4.65	77.9	36.74	35.240 to 39.605
55	yes	1	no	0	37.3702	no	0	3.83	2.09	5.1	91.902	2.56	226.816	4.82	0.97	37.5099	3.32	79.5	62.04	higher than 44.410
55	no	0	no	0	26.7229	no	0	3.92	2.34	14.5	261.29	3.08	272.888	5.16	1.14	44.0838	2.88	107.1	47.14	higher than 44.410
54	no	0	no	0	21.7993	no	0	4.89	2.49	4.95	89.199	0.75	66.45	5.81	1.81	69.9927	3.24	70.37	28.22	lower than 35.240
54	no	0	no	0	27.31	no	0	4.31	2.31	5.05	91.001	2.05	181.63	4.81	1.11	42.9237	2.84	39.4	42.83	39.605 to 44.410
56	no	0	no	0	25.8806	no	0	4.62	2.39	6.27	112.985	1.27	112.522	4.97	1.2	46.404	3.06	78.9	39.28	35.240 to 39.605
57	no	0	no	0	25.0135	no	0	4.13	2.5	8.69	156.594	2.02	178.972	4.83	0.9	34.803	2.83	63	43.68	39.605 to 44.410
57	no	0	no	0	28.3951	no	0	4.31	2.37	4.74	85.4148	1.85	163.91	5.6	1.07	41.3769	3.45	107.62	44.34	39.605 to 44.410
56	yes	1	no	0	26.7949	no	0	3.52	2.28	8.38	151.008	1.48	131.128	4.87	1.25	48.3375	2.78	78.9	41.94	39.605 to 44.410
57	no	0	no	0	28.578	no	0	4.23	2.38	6.67	120.193	1	88.6	4.66	0.88	34.0296	3.66	126	46.95	higher than 44.410
58	no	0	no	0	25.4694	no	0	4.01	2.37	4.77	85.9554	1.69	149.734	5.03	1.06	40.9902	3.08	69.8	39.6	35.240 to 39.605
58	no	0	no	0	21.6713	no	0	4.4	2.23	4.1	73.882	0.53	46.958	4.15	1.31	50.6577	2.37	103.8	29.1	lower than 35.240
59	no	0	no	0	28.3874	no	0	4.48	2.13	4.69	84.5138	1.69	149.734	5.37	1.46	56.4582	3.09	93.3	40.57	39.605 to 44.410
59	no	0	no	0	38.0623	no	0	3.97	2.23	5.25	94.605	1.11	98.346	4.19	1.03	39.8301	2.61	81.1	58.48	higher than 44.410
59	no	0	no	0	24.9337	no	0	4.12	2.17	5.11	92.0822	1.14	101.004	5.62	1.52	58.7784	3.42	73.6	34.6	lower than 35.240
58	no	0	no	0	27.6817	no	0	3.87	2.44	5.5	99.11	1.58	139.988	5.32	1.73	66.8991	2.39	72.6	38.35	35.240 to 39.605
51	no	0	no	0	26.5668	no	0	4.17	2.21	4.95	89.199	1.18	104.548	4.59	1.3	50.271	2.81	62.6	38.28	35.240 to 39.605
59	no	0	no	0	24.1115	no	0	4.28	2.26	7.67	138.213	1.43	126.698	5.11	1.19	46.0173	2.93	75.6	37.77	35.240 to 39.605
54	no	0	no	0	27.7703	no	0	4.05	2.34	4.69	84.5138	1.9	168.34	4.22	0.98	37.8966	2.43	87.52	44.47	higher than 44.410
52	no	0	no	0	25.4327	no	0	3.55	2.4	6.03	108.661	2.21	195.806	4.8	1.47	56.8449	2.56	81.9	37.91	35.240 to 39.605
58	no	0	no	0	24.2123	no	0	4.22	2.41	8.79	158.396	1.41	124.926	4.61	0.94	36.3498	3.02	80.33	41.04	39.605 to 44.410
50	no	0	no	0	20.3383	no	0	4.4	2.18	5.05	91.001	2.73	241.878	5.86	1.25	48.3375	3.56	97.7	31.72	lower than 35.240
50	no	0	no	0	27.0842	no	0	4.21	2.13	4.61	83.0722	1.84	163.024	5.38	1.15	44.4705	3.46	90.7	41.37	39.605 to 44.410
56	no	0	no	0	25.9516	no	0	3.96	2.24	7.78	140.196	1.39	123.154	4.16	1.52	58.7784	2.24	75.4	38.22	35.240 to 39.605
56	no	0	no	0	27.3356	no	0	3.61	2.25	5.65	101.813	3.1	274.66	5.49	1.35	52.2045	2.97	58.1	42.64	39.605 to 44.410
57	no	0	no	0	24.8163	no	0	4.23	2.44	9.19	165.604	2.01	178.086	7.58	1.07	41.3769	5.13	35.3	41.55	39.605 to 44.410
52	yes	1	no	0	33.3333	no	0	3.93	2.33	4.4	79.288	4.38	388.068	8.14	1.37	52.9779	4.74	54.3	52.93	higher than 44.410
52	no	0	no	0	29.7609	no	0	3.83	2.15	7.19	129.564	1.04	92.144	4.4	1.2	46.404	2.62	98.5	45.45	higher than 44.410
54	no	0	no	0	25.3444	no	0	4.35	2.42	9.37	168.847	2.03	179.858	6.39	1.33	51.4311	4	97.18	40.19	39.605 to 44.410
53	no	0	no	0	23.9869	no	0	4.13	2.36	4.71	84.8742	1.85	163.91	5.91	1.39	53.7513	4.36	62	34.97	lower than 35.240
53	no	0	no	0	27.6817	no	0	3.78	2.28	5.75	103.615	4.12	365.032	4.4	0.92	35.5764	2.32	101.1	49.21	higher than 44.410
53	no	0	no	0	27.7743	no	0	4.19	2.34	5.73	103.255	1.2	106.32	5.35	1.3	50.271	3.33	77	40.73	39.605 to 44.410
59	no	0	no	0	23.8895	no	0	4.06	2.35	4.78	86.1356	1.38	122.268	5.41	1.47	56.8449	3.25	83.7	33.61	lower than 35.240
55	no	0	no	0	28.306	no	0	4.21	2.41	5.54	99.8308	1.34	118.724	5.85	1.49	57.6183	3.58	66.6	40.24	39.605 to 44.410
53	no	0	no	0	24.5351	no	0	4.24	2.26	4.78	86.1356	1.44	127.584	4.48	0.95	36.7365	2.78	51.94	38.82	35.240 to 39.605
58	yes	1	no	0	25.6402	no	0	4.58	2.48	6.6	118.932	2.02	178.972	5.28	1.28	49.4976	3.03	51.6	39.64	39.605 to 44.410
53	no	0	no	0	25.9516	no	0	4.45	2.38	5.22	94.0644	2.08	184.288	4.04	1.01	39.0567	2.22	68.1	41.91	39.605 to 44.410
52	no	0	no	0	25.2595	no	0	4.67	2.24	12.71	229.034	1.7	150.62	5.12	1.4	54.138	2.94	83.6	40.57	39.605 to 44.410
54	no	0	no	0	27.6817	no	0	3.77	2.33	5.95	107.219	0.54	47.844	5.05	1.23	47.5641	3.3	51.4	39.91	39.605 to 44.410
50	no	0	no	0	31.0204	no	0	3.98	2.38	4.61	83.0722	1.15	101.89	4.87	1.07	41.3769	3.1	109.76	46.58	higher than 44.410
51	no	0	no	0	28.4082	no	0	4.34	2.28	9.08	163.622	2.85	252.51	3.86	1.35	52.2045	2.29	59.4	45.7	higher than 44.410
52	no	0	no	0	31.378	no	0	3.83	2.29	5.18	93.3436	1.55	137.33	4.42	1.63	63.0321	2.31	71.2	43.77	39.605 to 44.410
51	no	0	no	0	31.8878	no	0	3.27	2.09	4.79	86.3158	2.11	186.946	4.08	0.93	35.9631	2.38	75.8	52.38	higher than 44.410
51	no	0	no	0	22.0581	no	0	4.27	2.31	5.87	105.777	1.64	145.304	6.03	1.16	44.8572	4.03	64.2	34.08	lower than 35.240
52	no	0	no	0	28.7197	no	0	4.1	2.29	4.6	82.892	1.06	93.916	3.58	0.94	36.3498	2.59	87	44.43	higher than 44.410
52	no	0	no	0	24.8356	no	0	4.07	2.37	4.95	89.199	1.44	127.584	5.66	1.09	42.1503	4.51	81	37.99	35.240 to 39.605
54	no	0	no	0	24.8016	no	0	4.07	2.26	5.39	97.1278	1.72	152.392	5.5	1.23	47.5641	3.89	82.8	37.55	35.240 to 39.605
54	no	0	no	0	26.2976	no	0	4.08	2.21	5.19	93.5238	1.64	145.304	6.53	1.21	46.7907	4.48	57.5	39.7	39.605 to 44.410
54	no	0	no	0	22.7732	no	0	4.41	2.48	8.47	152.629	2.05	181.63	6.39	1.84	71.1528	3.55	103.3	33.04	lower than 35.240
55	no	0	no	0	25.2493	no	0	3.78	2.35	5.35	96.407	2.54	225.044	6.66	1.12	43.3104	4.26	73.6	40.43	39.605 to 44.410
59	no	0	no	0	21.7079	no	0	4.31	2.34	5.04	90.8208	2.67	236.562	4.55	1.84	71.1528	2.13	67.7	30.72	lower than 35.240
52	no	0	no	0	21.2245	no	0	3.93	2.28	9.2	165.784	1.76	155.936	7.03	1.93	74.6331	3.2	42.1	30.46	lower than 35.240
57	no	0	no	0	27.0641	no	0	4.14	2.29	4.48	80.7296	2.97	263.142	6.03	1.4	54.138	3.88	43.5	41.03	39.605 to 44.410
57	no	0	no	0	29.7578	no	0	3.8	2.35	5.97	107.579	1.36	120.496	5.82	1.12	43.3104	3.72	90.5	45.92	higher than 44.410
53	no	0	no	0	28.3737	no	0	3.98	2.47	5.13	92.4426	0.5	44.3	3.32	1.5	58.005	1.58	59.4	37.97	35.240 to 39.605
51	no	0	no	0	23.3011	no	0	3.79	2.37	5.14	92.6228	6.33	560.838	4.72	1.08	41.7636	1.86	78.1	41.3	39.605 to 44.410
57	no	0	no	0	23.1481	no	0	4.07	2.28	6.99	125.96	1.53	135.558	5.73	1.2	46.404	3.52	116.9	35.95	35.240 to 39.605
50	no	0	no	0	25.2493	no	0	3.88	2.39	4.55	81.991	0.91	80.626	4.18	1.25	48.3375	2.37	118.7	35.8	35.240 to 39.605
52	no	0	no	0	25.9516	no	0	3.92	2.36	4.82	86.8564	1.29	114.294	4.04	1.06	40.9902	2.39	64	39.57	35.240 to 39.605
54	no	0	no	0	24.8016	no	0	3.81	2.34	6.31	113.706	2.13	188.718	5.8	1.37	52.9779	3.83	59.4	37.67	35.240 to 39.605
56	no	0	no	0	25.8645	no	0	3.94	2.43	5.3	95.506	1.45	128.47	5.08	1.03	39.8301	3.22	102.4	40.48	39.605 to 44.410
56	no	0	no	0	32.6992	no	0	4.03	2.4	5.4	97.308	2.22	196.692	5.03	0.98	37.8966	3.22	37.67	53.7	higher than 44.410
55	no	0	no	0	25.9516	no	0	4.15	2.45	5.25	94.605	2.05	181.63	4.62	0.96	37.1232	2.84	81.6	42.47	39.605 to 44.410
52	no	0	no	0	21.9774	no	0	3.99	2.27	6.03	108.661	1.18	104.548	4.86	1.46	56.4582	2.74	102.9	31.46	lower than 35.240
50	no	0	no	0	25.8166	no	0	4.58	2.36	5.42	97.6684	3.71	328.706	4.81	0.76	29.3892	2.76	95.96	47.81	higher than 44.410
55	no	0	no	0	23.5294	no	0	4.31	2.43	5.92	106.678	1.39	123.154	4.23	1.03	39.8301	3.07	104	37.15	35.240 to 39.605
54	no	0	no	0	27.6817	no	0	3.19	2.26	6.9	124.338	1.12	99.232	3.1	0.88	34.0296	1.71	79	45.92	higher than 44.410
57	no	0	no	0	27.3588	no	0	4.5	2.4	7.4	133.348	3.04	269.344	6.15	1.2	46.404	3.86	75.31	44.8	higher than 44.410
55	no	0	no	0	24.8971	no	0	4.19	2.28	4	72.08	1.93	170.998	3.53	0.87	33.6429	1.81	123.7	40.74	39.605 to 44.410
51	no	0	no	0	25.8264	no	0	4.02	2.37	15.09	271.922	1.61	142.646	4.39	1.13	43.6971	2.74	68.8	44.65	higher than 44.410
58	no	0	no	0	25.6055	no	0	4.46	2.37	5.07	91.3614	1.21	107.206	3.19	1.21	46.7907	1.55	59.49	37.75	35.240 to 39.605
58	no	0	no	0	27.1809	no	0	3.41	2.26	4.47	80.5494	0.87	77.082	4.67	1.41	54.5247	2.72	56.1	37.2	35.240 to 39.605
57	no	0	no	0	26.2773	no	0	3.09	2.34	6.84	123.257	2.6	230.36	5.08	1.03	39.8301	3.07	61.6	43.98	39.605 to 44.410
59	no	0	no	0	23.1206	no	0	4.43	2.44	4.59	82.7118	2.2	194.92	4.54	1.01	39.0567	2.53	49.2	37.14	35.240 to 39.605
57	no	0	no	0	28.3447	no	0	5.03	2.39	5.65	101.813	0.98	86.828	3.04	0.84	32.4828	2.08	64	46.18	higher than 44.410
57	no	0	no	0	25.9259	no	0	4.42	2.3	4.63	83.4326	2.26	200.236	5.17	1.13	43.6971	3	38.3	40.53	39.605 to 44.410
53	no	0	no	0	26.1224	no	0	4.74	2.5	9.69	174.614	2.53	224.158	5.76	1.13	43.6971	4.22	73.1	43.92	39.605 to 44.410
56	no	0	no	0	23.939	no	0	4.1	2.26	4.56	82.1712	2.68	237.448	5.42	1.04	40.2168	3.94	86	38.85	35.240 to 39.605
59	no	0	no	0	25.9516	no	0	4.17	2.18	5.55	100.011	1.79	158.594	4.49	1.11	42.9237	2.86	48	40.6	39.605 to 44.410
57	no	0	no	0	29.0548	no	0	3.98	2.21	6.25	112.625	1.35	119.61	5.19	1.22	47.1774	3.42	42	44.05	39.605 to 44.410
59	no	0	no	0	29.4078	no	0	4.3	2.54	6.5	117.13	4.37	387.182	5.46	1.17	45.2439	2.82	64.4	49.62	higher than 44.410
56	no	0	no	0	24.8971	no	0	3.95	2.41	7.31	131.726	2.31	204.666	6.01	1.52	58.7784	3.38	49.5	37.57	35.240 to 39.605
56	no	0	no	0	25.5354	no	0	3.83	2.3	7.79	140.376	1.47	130.242	4.83	1.09	42.1503	3.05	66.1	41.07	39.605 to 44.410
58	no	0	no	0	22.3094	no	0	4.07	2.3	6.31	113.706	1.51	133.786	5.02	1.53	59.1651	2.65	113.8	32.2	lower than 35.240
52	no	0	no	0	24.5351	no	0	3.92	2.26	5	90.1	0.88	77.968	4.62	1.99	76.9533	2.29	67.1	31.37	lower than 35.240
51	no	0	no	0	23.1405	no	0	4.28	2.46	5	90.1	1.71	151.506	3.71	0.92	35.5764	2.2	93.63	37.6	35.240 to 39.605
52	no	0	no	0	36.8442	no	0	4.27	2.67	6.29	113.346	1.31	116.066	3.93	1.07	41.3769	2.31	75.62	57.76	higher than 44.410
52	no	0	no	0	33.0783	no	0	3.77	2.03	6.07	109.381	1.42	125.812	6.87	1.26	48.7242	5.13	79.4	49.72	higher than 44.410
51	no	0	no	0	23.8367	no	0	3.91	2.14	5.25	94.605	2.19	194.034	5.87	1.11	42.9237	3.78	107.4	37.71	35.240 to 39.605
53	no	0	no	0	25.7959	no	0	3.65	2.27	5.65	101.813	2.4	212.64	5.39	1.29	49.8843	3.34	69.1	39.79	39.605 to 44.410
54	no	0	no	0	27.0641	no	0	4.08	2.35	4.79	86.3158	2.61	231.246	4.51	0.99	38.2833	2.61	94.85	44.55	higher than 44.410
54	no	0	no	0	21.3039	no	0	4.23	2.31	5.04	90.8208	3.64	322.504	6.78	1.27	49.1109	2.93	75.8	34.04	lower than 35.240
54	no	0	no	0	24.4898	no	0	4	2.33	14.13	254.623	7.44	659.184	7.46	0.82	31.7094	5.11	64.6	50.04	higher than 44.410
54	no	0	no	0	27.6817	no	0	4.25	2.17	5.21	93.8842	1.86	164.796	5.73	1.18	45.6306	3.81	49.2	42.49	39.605 to 44.410
55	no	0	no	0	25.6896	no	0	4.24	1.98	4.57	82.3514	0.55	48.73	5.05	1.34	51.8178	2.72	59.1	34.9	lower than 35.240
55	no	0	no	0	28.6048	no	0	3.92	2.48	10.16	183.083	1.28	113.408	5.49	1.08	41.7636	3.85	93	47.31	higher than 44.410
57	no	0	no	0	26.1738	no	0	3.9	2.44	5.87	105.777	0.95	84.17	4.17	1.21	46.7907	2.51	97.04	38.72	35.240 to 39.605
57	no	0	no	0	27.0416	no	0	3.75	2.25	5.03	90.6406	1.39	123.154	5.61	1.25	48.3375	3.86	98	39.87	39.605 to 44.410
57	no	0	no	0	27.0416	no	0	4.36	2.35	5.7	102.714	3.06	271.116	6.28	1.45	56.0715	3.78	40.4	41.41	39.605 to 44.410
57	no	0	no	0	33.6123	no	0	4.02	2.47	4.64	83.6128	3.73	330.478	5.12	0.91	35.1897	3.17	82.41	58.62	higher than 44.410
57	no	0	no	0	24.281	no	0	3.9	1.58	4.77	85.9554	1.33	117.838	4.54	1.26	48.7242	2.71	73.9	35.42	35.240 to 39.605
57	no	0	no	0	26.079	no	0	4.04	2.2	6.32	113.886	1.78	157.708	5.33	1.05	40.6035	3.79	42.7	41.92	39.605 to 44.410
57	yes	1	no	0	24.4898	no	0	4.57	2.25	6.16	111.003	0.63	55.818	4.15	1.72	66.5124	1.91	64.8	32.83	lower than 35.240
58	no	0	no	0	27.4587	no	0	3.86	2.16	6.77	121.995	0.81	71.766	5.1	1.56	60.3252	3.01	61.7	38.54	35.240 to 39.605
58	no	0	no	0	26.2188	no	0	4.13	2.45	4.99	89.9198	1.29	114.294	5.39	1.44	55.6848	3.24	66.3	37.07	35.240 to 39.605
58	no	0	no	0	31.4879	no	0	4.41	2.23	11.14	200.743	1.46	129.356	4.79	1.16	44.8572	3.27	125.9	51.94	higher than 44.410
60	no	0	no	0	28.3737	no	0	3.5	2.3	6.93	124.879	1.3	115.18	3.61	1.24	47.9508	2	117.8	43.25	39.605 to 44.410
59	no	0	no	0	24.7721	no	0	4.2	2.38	5.81	104.696	1.63	144.418	5.35	1.19	46.0173	3.35	77.8	37.96	35.240 to 39.605
59	no	0	no	0	27.0416	no	0	4.34	2.5	4.93	88.8386	1.1	97.46	4.23	1.31	50.6577	2.15	117.97	38.69	35.240 to 39.605
54	no	0	no	0	23.4586	no	0	4.14	2.26	5.39	97.1278	1.1	97.46	6.13	2.2	85.074	3.22	125.7	29.96	lower than 35.240
52	no	0	no	0	29.321	no	0	4.31	2.41	8.36	150.647	1.8	159.48	5.3	1.08	41.7636	3.96	119.2	48.18	higher than 44.410
51	no	0	no	0	25.6612	no	0	4.65	2.47	5.34	96.2268	2.7	239.22	7.14	0.84	32.4828	5.45	67	44.73	higher than 44.410
53	no	0	no	0	22.2041	no	0	4.18	2.36	4.85	87.397	1.25	110.75	5.33	1.42	54.9114	3.24	84.8	31.34	lower than 35.240
52	no	0	no	0	28.4005	no	0	4.51	2.36	10.69	192.634	0.95	84.17	4.18	1.17	45.2439	2.5	81	45.82	higher than 44.410
57	no	0	no	0	25.6801	no	0	4.27	2.42	5.32	95.8664	2.34	207.324	4.64	1.11	42.9237	2.78	84.9	40.91	39.605 to 44.410
58	no	0	no	0	23.4236	no	0	4.03	2.5	5.82	104.876	2.62	232.132	3.91	1.12	43.3104	2.1	73.3	37.86	35.240 to 39.605
59	no	0	no	0	26.0375	no	0	4.99	2.3	13.3	239.666	1.63	144.418	4.26	1.2	46.404	2.91	129.8	43.66	39.605 to 44.410
51	yes	1	no	0	31.9559	no	0	4.64	2.27	4.53	81.6306	1.31	116.066	5	1.22	47.1774	3.11	72.9	46.7	higher than 44.410
50	no	0	no	0	26.4236	no	0	4.49	2.29	7.2	129.744	1.3	115.18	5.86	1.51	58.3917	3.63	42.8	38.5	35.240 to 39.605
50	no	0	no	0	29.7211	no	0	4.44	2.44	5.4	97.308	1.52	134.672	4.27	1.29	49.8843	2.21	76.7	44.06	39.605 to 44.410
50	no	0	no	0	24.2215	no	0	4.31	2.52	4.96	89.3792	1.5	132.9	5.24	1.45	56.0715	3.04	78	34.54	lower than 35.240
50	no	0	no	0	25.7657	no	0	3.86	2.32	9.33	168.127	2.84	251.624	6.07	1.13	43.6971	3.69	70.7	43.49	39.605 to 44.410
50	no	0	no	0	24.6914	no	0	4.11	2.53	6.5	117.13	1.7	150.62	3.86	1.17	45.2439	2.16	77.5	38.55	35.240 to 39.605
50	no	0	no	0	27.7778	no	0	4.84	2.52	7.56	136.231	2.37	209.982	5.54	0.92	35.5764	3.77	79	48.05	higher than 44.410
50	no	0	no	0	28.9051	no	0	3.87	2.2	7.11	128.122	2.01	178.086	5.91	1.29	49.8843	4.17	147.9	44.9	higher than 44.410
50	no	0	no	0	24.0317	no	0	4.29	2.34	5.4	97.308	0.66	58.476	3.63	0.88	34.0296	2.36	94.37	37.7	35.240 to 39.605
50	no	0	no	0	22.2291	no	0	4.81	2.39	5.14	92.6228	1.66	147.076	5.55	1.23	47.5641	3.38	102.2	33.41	lower than 35.240
52	no	0	no	0	25.2493	no	0	4.66	2.38	5.74	103.435	4.42	391.612	5.3	1.03	39.8301	2.72	81.7	43.82	39.605 to 44.410
51	no	0	no	0	23.8754	no	0	3.6	2.15	6.82	122.896	1.03	91.258	4.94	1.08	41.7636	3.37	53.6	37.23	35.240 to 39.605
51	no	0	no	0	27.1416	no	0	4.07	2.34	5.15	92.803	2.66	235.676	4.48	1.07	41.3769	2.4	73	44.06	39.605 to 44.410
51	no	0	no	0	29.9967	no	0	3.72	2.43	4.28	77.1256	1.13	100.118	5.7	1.27	49.1109	3.58	109.04	42.66	39.605 to 44.410
52	no	0	no	0	23.7196	no	0	4.26	2.37	5.32	95.8664	1.23	108.978	5.42	1.01	39.0567	3.71	97.56	36.93	35.240 to 39.605
52	no	0	no	0	22.9481	no	0	4.16	2.27	7.78	140.196	3.16	279.976	4.95	1.12	43.3104	2.76	75.3	38.54	35.240 to 39.605
52	no	0	no	0	31.4815	no	0	4.46	2.36	5.1	91.902	1.64	145.304	6.55	1.34	51.8178	4.43	82.1	46.22	higher than 44.410
53	no	0	no	0	32.6608	no	0	4	2.26	5.11	92.0822	10.23	906.378	7.07	1.11	42.9237	2.99	102	60.76	higher than 44.410
54	no	0	no	0	28.3951	no	0	3.7	2.44	5.07	91.3614	1.54	136.444	4.06	0.94	36.3498	2.47	90.7	45.56	higher than 44.410
54	no	0	no	0	26.4721	no	0	3.86	2.23	5.15	92.803	2.67	236.562	4.91	1.38	53.3646	2.79	102.5	40.24	39.605 to 44.410
55	no	0	no	0	24.2215	no	0	3.93	2.24	7.4	133.348	2.48	219.728	5.37	1.47	56.8449	3.58	56.1	37.09	35.240 to 39.605
56	no	0	no	0	23.4375	no	0	4.02	2.42	9.02	162.54	0.76	67.336	4.44	1.42	54.9114	2.67	62.7	34.94	lower than 35.240
57	no	0	no	0	27.143	no	0	3.52	2.27	4.65	83.793	1.03	91.258	3.7	1.12	43.3104	2.24	93.2	40.02	39.605 to 44.410
57	no	0	no	0	22.2753	no	0	4.75	2.33	6.49	116.95	1.25	110.75	4.2	1.06	40.9902	2.61	83.5	35.04	lower than 35.240
62	no	0	no	0	28.3874	no	0	4.38	2.36	4.95	89.199	1.2	106.32	4.59	0.75	29.0025	3.34	70	47.64	higher than 44.410
53	no	0	no	0	25.9259	no	0	4.41	2.41	5.78	104.156	1.46	129.356	3.9	1.17	45.2439	2.07	109.9	39.59	35.240 to 39.605
54	no	0	no	0	26.4236	no	0	4.64	2.59	11.81	212.816	3.68	326.048	4.45	0.89	34.4163	2.37	69.7	49.45	higher than 44.410
55	no	0	no	0	28.7347	no	0	4.2	2.34	5.36	96.5872	1.99	176.314	4.22	1.16	44.8572	2.41	45.3	44.66	higher than 44.410
60	no	0	no	0	25.0593	no	0	3.85	2.26	5.28	95.1456	1.97	174.542	6.41	1.35	52.2045	4.53	54.5	37.37	35.240 to 39.605
53	no	0	no	0	28.7211	no	0	3.29	2.3	4.47	80.5494	1.58	139.988	4.19	1.1	42.537	2.5	69.8	43.7	39.605 to 44.410
56	no	0	no	0	26.3656	no	0	3.96	2.44	7.19	129.564	0.72	63.792	4.58	1.24	47.9508	2.63	73.2	39.35	35.240 to 39.605
52	no	0	no	0	23.4509	no	0	3.94	2.46	5.3	95.506	1.37	121.382	4.83	1.2	46.404	2.78	90.4	35.1	lower than 35.240
52	no	0	no	0	30.6689	no	0	4.22	2.46	5.7	102.714	3.92	347.312	4.48	0.82	31.7094	2.35	74.3	56.03	higher than 44.410
59	no	0	no	0	23.1837	no	0	4.45	2.37	15.14	272.823	4.11	364.146	4.09	0.87	33.6429	2.14	92.7	44.92	higher than 44.410
59	no	0	no	0	27.6361	no	0	4.23	2.32	5.99	107.94	0.67	59.362	3.87	1.37	52.9779	2.16	57	39.1	35.240 to 39.605
50	no	0	no	0	21.0077	no	0	3.81	2.43	4.45	80.189	0.82	72.652	4.26	1.64	63.4188	2.25	92.48	27.59	lower than 35.240
50	no	0	no	0	28.0863	no	0	4.45	2.5	6.06	109.201	2.7	239.22	8.57	1.62	62.6454	5.45	91.5	41.58	39.605 to 44.410
50	no	0	no	0	29.4118	no	0	5.06	2.53	5.14	92.6228	1.74	154.164	5.92	1.63	63.0321	3.31	93.5	41.36	39.605 to 44.410
50	no	0	no	0	24.8163	no	0	3.74	2.51	5.01	90.2802	1.98	175.428	6.06	1.54	59.5518	3.62	93.1	35.67	35.240 to 39.605
51	no	0	no	0	25.6055	no	0	3.72	2.26	5.93	106.859	1.73	153.278	4.56	1.12	43.3104	2.58	82.7	40.12	39.605 to 44.410
50	no	0	no	0	23.5883	no	0	4.12	2.23	4.87	87.7574	1.07	94.802	4.76	0.99	38.2833	3.23	71.6	36.23	35.240 to 39.605
52	no	0	no	0	28.0102	no	0	3.98	2.26	5.7	102.714	1.76	155.936	4.48	1.2	46.404	2.62	58.8	42.99	39.605 to 44.410
50	no	0	no	0	27.0416	no	0	4.1	2.41	11.28	203.266	5.04	446.544	4.69	1.31	50.6577	2	89.7	46.49	higher than 44.410
51	no	0	no	0	26.2917	no	0	3.75	2.33	8.91	160.558	10.21	904.606	6.34	0.92	35.5764	3.27	84.3	52.35	higher than 44.410
51	no	0	no	0	28.3737	no	0	4.34	2.69	6.01	108.3	3.33	295.038	5.49	1.28	49.4976	3.02	72.7	45.35	higher than 44.410
51	no	0	no	0	27.4145	no	0	3.92	2.24	7.57	136.411	2.34	207.324	3.43	0.96	37.1232	1.85	75.4	46.83	higher than 44.410
51	no	0	no	0	27.1605	no	0	4.17	2.58	9.33	168.127	1.97	174.542	6.05	1.44	55.6848	3.47	84.1	42.13	39.605 to 44.410
52	no	0	no	0	27.3356	no	0	3.49	2.27	4.46	80.3692	1.36	120.496	5.52	2.08	80.4336	2.9	52.2	35.13	lower than 35.240
52	no	0	no	0	24.858	no	0	3.8	2.32	6.12	110.282	2.18	193.148	6.1	1.53	59.1651	3.71	47.7	36.7	35.240 to 39.605
52	no	0	no	0	29.9383	no	0	4.2	2.26	4.55	81.991	1.6	141.76	3.71	0.95	36.7365	2.13	48.1	47.54	higher than 44.410
52	no	0	no	0	28.7105	no	0	3.89	2.35	5.08	91.5416	1.88	166.568	4.66	1.11	42.9237	2.76	86.2	44.72	higher than 44.410
53	no	0	no	0	29.4118	no	0	3.57	2.3	8.7	156.774	0.94	83.284	3.51	1.11	42.9237	2.41	70.5	46.81	higher than 44.410
53	no	0	no	0	22.546	no	0	4.44	2.29	5.58	100.552	0.88	77.968	4.29	1.15	44.4705	2.57	83.3	33.45	lower than 35.240
54	no	0	no	0	27.6817	no	0	5.21	2.52	18.59	334.992	3.42	303.012	6.62	1.13	43.6971	4.38	66	50.42	higher than 44.410
53	no	0	no	0	23.9395	no	0	4.74	2.49	5.15	92.803	1.29	114.294	3.71	1.42	54.9114	1.8	49.92	34.08	lower than 35.240
53	no	0	no	0	22.5896	no	0	4.28	2.41	5.46	98.3892	2.13	188.718	5.19	1.19	46.0173	3.06	69.7	35.13	lower than 35.240
53	no	0	no	0	28.0863	no	0	4.29	2.2	10.34	186.327	2.53	224.158	4.27	0.87	33.6429	2.58	92.5	51.05	higher than 44.410
53	no	0	no	0	25.3906	no	0	4.76	2.39	5.84	105.237	2.36	209.096	4.91	1.18	45.6306	3.4	79.7	40.13	39.605 to 44.410
53	no	0	no	0	29.7578	no	0	4.86	2.45	12.73	229.395	1.43	126.698	6.97	1.07	41.3769	5.04	104.07	50.93	higher than 44.410
54	no	0	no	0	32.2421	no	0	4.02	2.09	7.04	126.861	1.99	176.314	5.19	1.06	40.9902	3.38	83	52.65	higher than 44.410
54	no	0	no	0	24.7252	no	0	3.94	2.38	5.2	93.704	1.05	93.03	3.86	0.99	38.2833	2.22	53.1	38.23	35.240 to 39.605
54	no	0	no	0	32.4219	no	0	4.28	2.34	7.58	136.592	3.63	321.618	4.9	0.98	37.8966	2.8	77.28	56.98	higher than 44.410
55	no	0	no	0	26.7949	no	0	4.26	2.42	5.02	90.4604	0.52	46.072	4.97	1.36	52.5912	3.07	89.52	36.68	35.240 to 39.605
[truncated: 315 more rows]
